# Supplementary material for: Identification and characterization of tryptophan metabolism-related genes in carotid artery plaques
Source: PLoS One. 2026 Feb 2;21(2):e0341122. doi: 10.1371/journal.pone.0341122 (PMC12863520; doi:10.1371/journal.pone.0341122)
Supplement: S1 Table — (XLSX) [file pone.0341122.s001.xlsx]

## Sheet: Supplementary table 1
Supplementary Table1 Differentially expressed genes
Gene	logFC	AveExpr	t	P.Value	adj.P.Val	B
RAB23	0.929453	8.94928	7.07868	1.22e-09	8.5e-06	11.7852
MPP6	1.06398	7.43886	6.99881	1.7e-09	8.5e-06	11.477
CNTN4	1.79347	7.32869	6.8461	3.16e-09	9.89e-06	10.8887
CAB39L	0.937386	7.64856	6.67922	6.22e-09	9.89e-06	10.2476
IBSP	-1.80305	7.91309	-6.6147	8.08e-09	9.89e-06	10.0004
FHL5	1.57038	8.02026	6.58454	9.12e-09	9.89e-06	9.88495
MTUS2	0.95573	7.25535	6.57278	9.57e-09	9.89e-06	9.83995
CNN1	1.13425	9.05905	6.53241	1.13e-08	9.89e-06	9.68561
CATSPERB	0.973255	5.38045	6.52474	1.16e-08	9.89e-06	9.65632
MX2	-0.991151	7.88922	-6.51679	1.2e-08	9.89e-06	9.62593
GPC3	0.915985	5.89233	6.51032	1.23e-08	9.89e-06	9.60125
CDH19	0.780373	4.21533	6.49562	1.31e-08	1.01e-05	9.5451
SMTN	0.854678	7.80726	6.48544	1.36e-08	1.01e-05	9.50626
FILIP1L	0.765922	8.87251	6.47366	1.43e-08	1.01e-05	9.46129
CFL2	0.814261	9.40767	6.46258	1.49e-08	1.01e-05	9.41904
SLC22A3	1.12496	8.96729	6.43956	1.64e-08	1.06e-05	9.33128
NEGR1	1.10223	7.78324	6.40819	1.86e-08	1.12e-05	9.21179
CASQ2	1.6749	8.53734	6.39415	1.97e-08	1.12e-05	9.15832
IL31RA	1.18332	5.54838	6.38894	2.01e-08	1.12e-05	9.13848
MARK1	0.882251	6.95418	6.34055	2.44e-08	1.2e-05	8.95449
OAS1	-0.880815	8.19504	-6.3347	2.5e-08	1.2e-05	8.93226
CNTN1	1.90765	6.98055	6.30023	2.87e-08	1.3e-05	8.8014
DUSP26	0.818566	6.71836	6.29362	2.95e-08	1.31e-05	8.7763
BAG2	0.762394	8.25304	6.26756	3.27e-08	1.35e-05	8.67748
OAS2	-0.826542	7.76851	-6.26575	3.29e-08	1.35e-05	8.67061
HSPB8	0.932676	8.60978	6.2595	3.38e-08	1.35e-05	8.64694
FIBIN	1.16489	9.23313	6.23017	3.8e-08	1.43e-05	8.53583
METTL24	1.00513	6.57157	6.21254	4.08e-08	1.43e-05	8.46911
ENAH	0.759338	9.25278	6.21119	4.1e-08	1.43e-05	8.46403
ATP1A2	0.860326	6.93747	6.19729	4.33e-08	1.43e-05	8.41144
OSBPL3	-0.805273	7.38421	-6.18886	4.48e-08	1.43e-05	8.37958
SGCE	0.811973	9.15438	6.17923	4.66e-08	1.43e-05	8.34317
CD38	-0.754138	6.1659	-6.15594	5.11e-08	1.5e-05	8.25521
PDZRN3	1.06999	8.11088	6.15323	5.17e-08	1.5e-05	8.24496
ARHGAP30	-0.792294	7.65177	-6.14321	5.38e-08	1.51e-05	8.20716
MYOCD	1.62883	8.14804	6.12979	5.67e-08	1.53e-05	8.15655
LGALS9C	-0.940359	8.30761	-6.12626	5.76e-08	1.53e-05	8.14321
FABP4	-2.4404	5.56685	-6.10609	6.24e-08	1.56e-05	8.06717
PGM5	0.983209	7.37529	6.09099	6.62e-08	1.64e-05	8.01031
SYNC	0.839585	7.37824	6.07621	7.03e-08	1.64e-05	7.95467
OAS3	-0.78099	7.2447	-6.06817	7.25e-08	1.64e-05	7.9244
PCDH11Y	1.36823	6.14191	6.05838	7.54e-08	1.66e-05	7.88759
NOX4	0.876619	9.83556	6.05032	7.79e-08	1.66e-05	7.85729
CMIP	-0.829237	7.76674	-6.04028	8.1e-08	1.66e-05	7.81954
HSPB7	0.947408	7.78119	6.02313	8.68e-08	1.67e-05	7.75512
NEXN	1.02484	9.917	6.02306	8.68e-08	1.67e-05	7.75485
REEP1	0.853255	6.07565	6.02198	8.72e-08	1.67e-05	7.75081
HCST	-0.833201	7.73083	-6.01664	8.9e-08	1.67e-05	7.73076
VIPR2	0.793745	5.97056	6.00253	9.42e-08	1.7e-05	7.67779
TC2N	0.913949	9.79196	5.99421	9.73e-08	1.7e-05	7.64659
ACTN2	0.877616	6.09889	5.98931	9.92e-08	1.7e-05	7.62822
SPARCL1	0.759348	12.1116	5.98173	1.02e-07	1.7e-05	7.5998
C1orf162	-0.931149	8.79013	-5.97039	1.07e-07	1.7e-05	7.55729
FILIP1	0.928254	8.18892	5.96474	1.09e-07	1.7e-05	7.5361
PARM1	0.931577	8.01591	5.95526	1.14e-07	1.72e-05	7.5006
TCEAL2	1.031	8.24862	5.9541	1.14e-07	1.72e-05	7.49627
ANKS1B	0.866695	5.87569	5.9505	1.16e-07	1.72e-05	7.48279
RERG	0.868921	8.51868	5.9459	1.18e-07	1.72e-05	7.46557
LRRN1	1.28202	5.44144	5.93725	1.22e-07	1.75e-05	7.4332
PCDH20	1.12031	6.00655	5.9366	1.22e-07	1.75e-05	7.43075
RPS6KA6	1.37278	6.7099	5.92376	1.29e-07	1.78e-05	7.38274
BMPR1A	0.780445	9.93584	5.92287	1.29e-07	1.78e-05	7.37942
ACADL	1.20237	6.98882	5.90941	1.36e-07	1.86e-05	7.3291
RAC2	-0.870679	8.3475	-5.873	1.57e-07	2e-05	7.19317
SEL1L3	-1.04751	7.9628	-5.87219	1.58e-07	2e-05	7.19014
ANO1	0.764947	8.75434	5.86675	1.61e-07	2e-05	7.16987
ZNF385D	0.854593	8.56862	5.85349	1.7e-07	2.05e-05	7.12045
CYTH4	-0.880835	8.91109	-5.85027	1.72e-07	2.05e-05	7.10844
ADAP2	-0.838403	9.09468	-5.84915	1.73e-07	2.05e-05	7.10426
DPP4	-1.62004	7.60865	-5.84832	1.73e-07	2.05e-05	7.10118
NAP1L3	0.796501	8.0327	5.83744	1.81e-07	2.07e-05	7.06063
PGM5P2	0.784766	8.75043	5.83343	1.84e-07	2.07e-05	7.04572
PGR	0.994002	7.73274	5.82668	1.89e-07	2.07e-05	7.02058
MPP7	0.97492	8.06541	5.82461	1.9e-07	2.08e-05	7.01289
VAV3	-1.02801	7.03359	-5.81461	1.98e-07	2.12e-05	6.97566
PLD5	1.10823	6.26891	5.8102	2.01e-07	2.13e-05	6.95929
PRUNE2	1.07137	9.17613	5.80062	2.09e-07	2.15e-05	6.92367
PLCB4	1.19494	6.35747	5.80008	2.1e-07	2.15e-05	6.92165
BTK	-0.899994	7.63584	-5.7911	2.17e-07	2.2e-05	6.88827
TSPAN2	0.905165	8.60473	5.78387	2.23e-07	2.21e-05	6.86143
SLC2A12	1.01584	5.95548	5.78305	2.24e-07	2.21e-05	6.85838
ID4	0.787618	9.47268	5.78106	2.26e-07	2.22e-05	6.85098
ITGB7	-0.874107	7.29425	-5.77423	2.32e-07	2.24e-05	6.82564
MYOZ2	0.854072	7.72948	5.77334	2.33e-07	2.24e-05	6.82232
PRDM1	-1.01007	7.467	-5.77275	2.33e-07	2.24e-05	6.82013
CNTN3	1.36355	6.94936	5.76743	2.38e-07	2.24e-05	6.80039
TNFRSF21	-0.817737	8.0739	-5.7666	2.39e-07	2.24e-05	6.7973
FLNC	0.774821	7.35911	5.76613	2.4e-07	2.24e-05	6.79558
PDZRN4	0.969764	6.12231	5.76575	2.4e-07	2.24e-05	6.79415
CD163	-1.13335	10.8259	-5.76189	2.44e-07	2.25e-05	6.77983
CCR1	-1.18509	7.92325	-5.74812	2.57e-07	2.32e-05	6.72878
RBM47	-0.820309	8.53328	-5.74197	2.63e-07	2.32e-05	6.70598
KCNA5	0.888682	6.89294	5.73504	2.71e-07	2.35e-05	6.68028
NPR3	1.26426	7.5852	5.7177	2.9e-07	2.4e-05	6.61608
TMEM47	0.907437	10.9135	5.69181	3.21e-07	2.56e-05	6.52033
KANK1	0.82203	8.32089	5.6875	3.26e-07	2.56e-05	6.50442
LYN	-0.802055	9.37889	-5.68335	3.31e-07	2.56e-05	6.48906
ANGPTL1	1.13399	6.10762	5.66101	3.62e-07	2.63e-05	6.40658
PGD	-0.945647	9.48406	-5.66094	3.62e-07	2.63e-05	6.40635
MANSC1	0.784985	7.9285	5.65613	3.69e-07	2.66e-05	6.38858
NCKAP1L	-0.961193	9.43165	-5.6375	3.96e-07	2.72e-05	6.3199
TYROBP	-0.852178	10.4309	-5.63316	4.03e-07	2.72e-05	6.3039
EPSTI1	-0.844652	6.37551	-5.6268	4.13e-07	2.77e-05	6.28047
GRK3	-0.758193	7.97018	-5.62494	4.16e-07	2.78e-05	6.27364
LONRF2	0.785841	6.72587	5.62245	4.2e-07	2.79e-05	6.26445
LCP2	-0.82334	8.90726	-5.61767	4.28e-07	2.81e-05	6.24686
NABP1	-0.85162	9.01369	-5.61591	4.31e-07	2.81e-05	6.24038
ARHGAP25	-0.757654	7.56233	-5.61567	4.32e-07	2.81e-05	6.23952
ACSL5	-0.793513	7.49504	-5.61559	4.32e-07	2.81e-05	6.23921
GRN	-0.76263	11.0769	-5.61015	4.41e-07	2.83e-05	6.21919
HMOX1	-1.42363	8.49565	-5.60981	4.42e-07	2.83e-05	6.21794
APBB1IP	-0.891134	7.7952	-5.6089	4.43e-07	2.83e-05	6.21461
SCRG1	1.15206	7.08511	5.60303	4.53e-07	2.86e-05	6.19302
PLEK	-1.10767	9.41167	-5.59952	4.6e-07	2.88e-05	6.18009
SLA	-0.91796	7.81375	-5.58937	4.78e-07	2.94e-05	6.14279
TRPC1	0.764376	7.95271	5.58508	4.86e-07	2.97e-05	6.12702
TFPI2	0.894557	6.35242	5.58096	4.94e-07	2.97e-05	6.1119
DDX60L	-0.932894	8.58433	-5.58084	4.94e-07	2.97e-05	6.11145
CSF1R	-0.859353	9.28299	-5.57365	5.08e-07	2.99e-05	6.08505
NPL	-1.08054	8.64992	-5.5724	5.11e-07	3e-05	6.08046
NPNT	1.0623	9.49466	5.57036	5.15e-07	3e-05	6.07297
DOCK2	-0.891935	9.01464	-5.56469	5.26e-07	3.04e-05	6.05215
CD300A	-0.926424	8.687	-5.55727	5.42e-07	3.05e-05	6.02494
AKAP6	0.88842	8.97018	5.55451	5.48e-07	3.06e-05	6.01482
UNC13C	1.13352	5.50238	5.54955	5.58e-07	3.06e-05	5.99662
TBXAS1	-0.773527	8.18908	-5.54405	5.7e-07	3.09e-05	5.97649
RYR2	1.24126	7.05086	5.54115	5.77e-07	3.09e-05	5.96585
CD4	-0.936859	9.3546	-5.53993	5.8e-07	3.1e-05	5.96136
TPH1	1.89608	8.71591	5.53183	5.98e-07	3.14e-05	5.93171
STK10	-0.866733	8.1813	-5.51786	6.31e-07	3.26e-05	5.88056
MRAP2	1.1645	9.25061	5.51395	6.41e-07	3.28e-05	5.86627
GPRIN3	-0.82905	8.01987	-5.50612	6.61e-07	3.31e-05	5.83763
IL1RN	-1.38637	6.93746	-5.50308	6.69e-07	3.34e-05	5.82652
MTSS1	-0.752979	8.32961	-5.50191	6.72e-07	3.34e-05	5.82222
DOCK8	-0.884087	8.65442	-5.49829	6.81e-07	3.36e-05	5.80899
LAIR1	-0.902367	9.42037	-5.49693	6.85e-07	3.37e-05	5.80401
THEMIS2	-0.75817	7.48662	-5.49429	6.92e-07	3.39e-05	5.79436
IGHM	-1.46692	9.08808	-5.49327	6.95e-07	3.4e-05	5.79063
LINC00670	1.23879	6.48585	5.4906	7.02e-07	3.41e-05	5.78089
RALGPS2	-0.781501	5.81576	-5.48612	7.14e-07	3.44e-05	5.76453
ARHGEF26	0.849496	6.82622	5.47873	7.35e-07	3.45e-05	5.73754
ITGAL	-0.75626	6.80122	-5.47829	7.36e-07	3.45e-05	5.73596
PDE8B	1.2298	6.80444	5.46814	7.66e-07	3.51e-05	5.69889
PIM2	-0.882458	7.34854	-5.46276	7.82e-07	3.53e-05	5.6793
HAVCR2	-0.927032	8.17588	-5.46247	7.83e-07	3.53e-05	5.67823
DCSTAMP	-0.980655	5.57376	-5.45928	7.92e-07	3.54e-05	5.66661
BIN2	-0.899843	7.32808	-5.45788	7.97e-07	3.55e-05	5.6615
TTLL7	1.03008	9.2161	5.45651	8.01e-07	3.56e-05	5.65649
PPP1R9A	0.759046	5.31195	5.45003	8.21e-07	3.58e-05	5.63287
PFN2	0.820116	9.10327	5.44918	8.24e-07	3.58e-05	5.6298
NRK	0.960213	6.17559	5.43875	8.58e-07	3.66e-05	5.5918
MCAM	0.833189	9.55093	5.43685	8.64e-07	3.67e-05	5.58487
STAB1	-0.895219	8.5114	-5.43651	8.65e-07	3.67e-05	5.58363
LDOC1	0.904621	8.43916	5.43304	8.77e-07	3.69e-05	5.57101
CXorf21	-0.959624	7.4463	-5.42617	9e-07	3.76e-05	5.54603
NCEH1	-0.76848	8.61989	-5.42561	9.02e-07	3.76e-05	5.54396
PTPN6	-0.810937	8.1157	-5.42311	9.11e-07	3.77e-05	5.53488
MAP2	0.892666	7.43272	5.42089	9.19e-07	3.78e-05	5.52679
CD84	-0.965829	7.96165	-5.42081	9.19e-07	3.78e-05	5.5265
NT5DC3	0.902992	7.96385	5.4141	9.43e-07	3.83e-05	5.5021
SCIMP	-0.82039	8.09229	-5.41128	9.54e-07	3.85e-05	5.49188
GULP1	0.949172	8.35289	5.39817	1e-06	3.96e-05	5.44425
SYK	-0.862057	8.78972	-5.3969	1.01e-06	3.96e-05	5.43962
SCUBE3	0.896396	8.19729	5.39582	1.01e-06	3.96e-05	5.43572
PARP15	-0.766873	5.99876	-5.39578	1.01e-06	3.96e-05	5.43555
SH3BGR	0.781062	6.87636	5.39142	1.03e-06	4.01e-05	5.41975
IL10RA	-0.911822	8.57632	-5.38814	1.04e-06	4.02e-05	5.40785
TM4SF18	-1.01345	6.98966	-5.38742	1.05e-06	4.02e-05	5.40521
ADCY5	0.938226	7.74502	5.38456	1.06e-06	4.03e-05	5.39485
LGI1	1.16628	5.17411	5.38237	1.07e-06	4.03e-05	5.38689
IGHA1	-1.29649	9.47568	-5.38126	1.07e-06	4.03e-05	5.38288
RNASE1	-0.979286	11.341	-5.37911	1.08e-06	4.05e-05	5.37509
MYOM1	1.01326	7.2798	5.37531	1.1e-06	4.07e-05	5.36129
PRKCB	-0.815589	7.33673	-5.3735	1.1e-06	4.07e-05	5.35472
MAOB	0.868285	8.80082	5.37241	1.11e-06	4.07e-05	5.35078
SBSPON	1.04247	7.76892	5.37239	1.11e-06	4.07e-05	5.35072
SYNPO2	0.903446	10.6188	5.36959	1.12e-06	4.09e-05	5.34057
PIK3AP1	-0.957883	9.03261	-5.36812	1.13e-06	4.09e-05	5.33523
MCTP1	-0.923209	7.63477	-5.36597	1.14e-06	4.11e-05	5.32744
MYO1F	-0.762318	8.0658	-5.3632	1.15e-06	4.11e-05	5.31742
MAPK13	-0.797066	7.20907	-5.35527	1.18e-06	4.16e-05	5.28867
SAMSN1	-0.823435	7.27725	-5.35445	1.19e-06	4.16e-05	5.2857
NLGN1	1.03705	6.12453	5.35109	1.2e-06	4.19e-05	5.27354
C1QA	-0.848038	8.91506	-5.34666	1.22e-06	4.2e-05	5.25752
GPLD1	0.877445	6.10562	5.34569	1.23e-06	4.2e-05	5.25401
TDO2	-1.13615	4.95815	-5.33734	1.27e-06	4.29e-05	5.2238
NPR1	1.09141	7.20352	5.3367	1.27e-06	4.29e-05	5.2215
SHROOM3	0.848906	7.32133	5.33384	1.28e-06	4.31e-05	5.21115
CTSC	-0.764124	9.83667	-5.33302	1.29e-06	4.31e-05	5.20817
MEIS1	0.867898	7.95219	5.33058	1.3e-06	4.32e-05	5.19937
FERMT3	-0.833981	8.6338	-5.3254	1.33e-06	4.36e-05	5.18062
TTYH3	-0.772764	7.85971	-5.32527	1.33e-06	4.36e-05	5.18016
PLAUR	-0.886471	8.46888	-5.32524	1.33e-06	4.36e-05	5.18004
HSPA4L	0.845727	7.53933	5.3246	1.33e-06	4.36e-05	5.17775
ZNF711	0.880615	6.39284	5.32369	1.34e-06	4.37e-05	5.17446
CAP2	0.869029	9.13539	5.32089	1.35e-06	4.39e-05	5.16435
ITGAM	-0.997459	8.96646	-5.3162	1.37e-06	4.43e-05	5.14741
CYBB	-0.753176	10.7728	-5.31453	1.38e-06	4.44e-05	5.14137
C2	-1.00792	8.32073	-5.30372	1.44e-06	4.51e-05	5.10237
LMOD1	0.903538	9.60429	5.30359	1.44e-06	4.51e-05	5.1019
SCFV	-1.58458	10.4973	-5.30196	1.45e-06	4.53e-05	5.09601
PAK3	0.882493	6.80898	5.29908	1.47e-06	4.56e-05	5.0856
ANPEP	-1.18268	7.82626	-5.28941	1.52e-06	4.68e-05	5.05076
MME	-1.47936	6.6417	-5.28581	1.54e-06	4.71e-05	5.03777
CD68	-0.921825	10.8883	-5.28495	1.55e-06	4.72e-05	5.03468
TCN2	-0.765568	8.01979	-5.2843	1.55e-06	4.72e-05	5.03233
IGKC	-1.39603	8.1064	-5.28136	1.57e-06	4.74e-05	5.02174
HLF	0.868139	7.49423	5.26459	1.67e-06	4.93e-05	4.96137
IFI44	-0.905731	7.66259	-5.25667	1.73e-06	5.04e-05	4.93288
SUSD5	0.894251	8.62371	5.25568	1.73e-06	5.04e-05	4.92933
SLCO2B1	-0.835102	9.49192	-5.24672	1.79e-06	5.17e-05	4.89711
HK3	-0.790581	6.67853	-5.24516	1.8e-06	5.19e-05	4.89152
PLN	1.0588	10.7517	5.24478	1.81e-06	5.19e-05	4.89014
VSIG4	-0.812244	9.3988	-5.2439	1.81e-06	5.2e-05	4.88699
BAMBI	0.750625	7.42307	5.23837	1.85e-06	5.27e-05	4.86712
IRF8	-0.841687	9.27103	-5.23325	1.89e-06	5.32e-05	4.84874
C1QC	-0.819373	9.81342	-5.232	1.9e-06	5.33e-05	4.84425
IGLJ3	-1.57344	11.1527	-5.2296	1.91e-06	5.33e-05	4.83564
SORBS1	0.895977	9.61271	5.22873	1.92e-06	5.33e-05	4.8325
ATRNL1	1.44323	8.23402	5.22478	1.95e-06	5.39e-05	4.81833
FCER1G	-0.924005	9.83392	-5.21014	2.06e-06	5.58e-05	4.76583
KCNAB1	0.85379	7.53991	5.20514	2.1e-06	5.67e-05	4.74793
LOC102723407	-1.73934	8.55543	-5.19798	2.16e-06	5.74e-05	4.7223
NPY1R	1.27119	6.73999	5.19669	2.17e-06	5.74e-05	4.71769
LRCH2	0.870374	7.24524	5.1938	2.19e-06	5.78e-05	4.70734
NALCN	0.842275	7.30622	5.19269	2.2e-06	5.79e-05	4.70335
TFEC	-0.985194	7.56083	-5.19003	2.22e-06	5.79e-05	4.69382
ADAMTSL3	0.837644	8.18604	5.17403	2.36e-06	5.94e-05	4.63662
THRB	1.04061	8.20038	5.17319	2.37e-06	5.95e-05	4.63363
HACD1	0.83861	7.13623	5.16933	2.41e-06	6.02e-05	4.61983
ITGB2	-0.973038	9.93193	-5.16641	2.43e-06	6.07e-05	4.6094
KCNAB2	-0.806716	8.40479	-5.16316	2.46e-06	6.1e-05	4.59777
IL2RG	-0.917533	8.04711	-5.15639	2.53e-06	6.22e-05	4.57362
CPED1	0.766937	9.70656	5.15078	2.58e-06	6.32e-05	4.55359
SKAP2	-0.851359	8.73355	-5.14675	2.62e-06	6.37e-05	4.53924
KLHL6	-0.836986	8.39203	-5.14528	2.64e-06	6.38e-05	4.534
GIMAP2	-0.793645	7.64771	-5.12931	2.8e-06	6.64e-05	4.47708
RASGRP3	-0.894737	7.6734	-5.12483	2.85e-06	6.71e-05	4.46114
IGHV3-48	-1.40994	9.19336	-5.11497	2.96e-06	6.86e-05	4.42602
PRKG1	0.84164	9.86876	5.11469	2.96e-06	6.86e-05	4.42503
CD180	-1.05074	7.68693	-5.11457	2.96e-06	6.86e-05	4.42461
DMXL2	-0.751937	9.16001	-5.11379	2.97e-06	6.86e-05	4.42183
PLCE1	0.86306	7.90159	5.1087	3.03e-06	6.95e-05	4.40373
ZNF385A	-0.806095	7.81336	-5.10815	3.03e-06	6.95e-05	4.40177
CYTIP	-1.10805	8.56105	-5.10796	3.04e-06	6.95e-05	4.40111
HCK	-0.794252	8.8276	-5.10569	3.06e-06	6.97e-05	4.39302
KMO	-1.09825	6.01397	-5.10033	3.12e-06	7.02e-05	4.37398
HEY2	0.902366	8.49533	5.09951	3.13e-06	7.02e-05	4.37106
ZNF204P	0.929738	6.54589	5.09882	3.14e-06	7.03e-05	4.3686
CD163L1	-0.866395	8.18979	-5.09565	3.18e-06	7.08e-05	4.35736
DEPTOR	-0.760205	7.9813	-5.08793	3.27e-06	7.25e-05	4.32995
NLRC4	-0.913263	6.6726	-5.08749	3.28e-06	7.25e-05	4.32838
SGCD	0.764848	8.12895	5.0843	3.32e-06	7.32e-05	4.31704
RAVER2	0.77851	8.19476	5.08401	3.32e-06	7.32e-05	4.31604
C1QB	-0.775965	9.84063	-5.08306	3.34e-06	7.32e-05	4.31266
UCP2	-0.814687	8.74351	-5.08294	3.34e-06	7.32e-05	4.31224
CTSH	-0.799609	8.83457	-5.08081	3.36e-06	7.33e-05	4.30466
CD86	-0.893968	8.04196	-5.0805	3.37e-06	7.33e-05	4.30357
CD53	-0.825073	11.1232	-5.07632	3.42e-06	7.39e-05	4.28876
IGHV3-69-1	-1.43009	9.76918	-5.06828	3.53e-06	7.54e-05	4.26026
FAM20A	-0.783145	7.02379	-5.06173	3.61e-06	7.67e-05	4.23704
SLAMF6	-0.844393	6.41433	-5.05563	3.7e-06	7.77e-05	4.21543
CD48	-0.901814	7.88136	-5.05254	3.74e-06	7.82e-05	4.20448
NAP1L2	0.910108	7.19849	5.04716	3.82e-06	7.93e-05	4.18547
DHRS9	-0.755895	5.93833	-5.04535	3.84e-06	7.96e-05	4.17905
ADGRF5	-0.913989	7.79327	-5.03585	3.98e-06	8.12e-05	4.14545
CD52	-1.26761	8.43136	-5.03259	4.03e-06	8.18e-05	4.13393
TM4SF19-TCTEX1D2	-1.5752	8.49526	-5.03246	4.04e-06	8.18e-05	4.13347
PLIN2	-1.19096	9.32823	-5.02862	4.09e-06	8.24e-05	4.11991
IFI30	-0.991312	11.2478	-5.02675	4.12e-06	8.28e-05	4.11332
FOLR2	-0.75554	9.33993	-5.02048	4.22e-06	8.4e-05	4.09117
PTPN22	-0.839736	6.88572	-5.01802	4.26e-06	8.45e-05	4.08249
SLC15A3	-0.776014	8.94815	-5.01706	4.28e-06	8.47e-05	4.07908
NOV	0.770205	11.4026	5.01451	4.32e-06	8.52e-05	4.0701
TNFSF10	-0.789272	8.30709	-5.01137	4.37e-06	8.61e-05	4.05903
SNORD116-25	0.752714	6.78511	5.00901	4.41e-06	8.66e-05	4.0507
CD300LB	-0.796967	6.17327	-5.00834	4.42e-06	8.67e-05	4.04834
MYEF2	0.918081	8.40788	5.00536	4.47e-06	8.74e-05	4.03782
C5AR1	-0.839654	8.32628	-4.9987	4.58e-06	8.89e-05	4.01434
DAPP1	-0.760138	5.99711	-4.998	4.59e-06	8.91e-05	4.01188
IGK	-1.40792	7.66024	-4.97989	4.91e-06	9.34e-05	3.94814
LCP1	-0.861846	11.2895	-4.97561	4.99e-06	9.41e-05	3.93305
ARAP2	-0.7712	6.77063	-4.97378	5.03e-06	9.44e-05	3.92662
MMP19	-0.754806	7.89148	-4.96628	5.17e-06	9.6e-05	3.90028
CTSL	-0.785256	10.839	-4.9598	5.3e-06	9.76e-05	3.87752
B3GNT5	-0.771741	6.93211	-4.95929	5.31e-06	9.76e-05	3.8757
MMRN1	-1.13922	5.72148	-4.9553	5.39e-06	9.88e-05	3.86171
SLCO2A1	-0.855786	6.8848	-4.95278	5.44e-06	9.94e-05	3.85287
FREM1	1.00897	6.76643	4.9425	5.65e-06	0.000101935	3.81681
STAC	0.798005	6.18829	4.93452	5.82e-06	0.000103798	3.78884
ICAM1	-0.759056	8.27047	-4.92426	6.05e-06	0.000106426	3.75288
FABP5P3	-1.47314	9.09031	-4.90916	6.4e-06	0.000110161	3.70005
NEO1	0.759675	8.80655	4.90673	6.46e-06	0.000110588	3.69157
SYDE2	0.804391	6.48671	4.90437	6.51e-06	0.000111161	3.68331
EPB41L3	-0.757188	8.53099	-4.90134	6.59e-06	0.000111681	3.67274
SEMA3D	1.09471	6.57581	4.90076	6.6e-06	0.000111756	3.67069
ASPN	0.852205	10.8794	4.9001	6.62e-06	0.000111818	3.66841
ITGAX	-1.07766	8.70911	-4.89817	6.67e-06	0.000112384	3.66166
CD14	-0.846597	10.727	-4.89764	6.68e-06	0.000112467	3.6598
MMP9	-1.80899	9.36592	-4.89333	6.79e-06	0.000113781	3.64475
SLAMF8	-0.8639	8.29507	-4.89185	6.82e-06	0.000114146	3.63958
LILRB3	-0.75981	7.72141	-4.88365	7.04e-06	0.000116509	3.61099
JCHAIN	-1.89365	9.88241	-4.8824	7.07e-06	0.000116955	3.6066
CD36	-1.80887	9.75869	-4.87677	7.22e-06	0.00011864	3.58698
LY86	-0.879227	8.70176	-4.87379	7.3e-06	0.000119513	3.57659
PCDH7	0.79671	8.68582	4.87244	7.34e-06	0.000119673	3.5719
CECR1	-0.808857	8.91843	-4.87223	7.34e-06	0.000119673	3.57115
EMCN	-1.00595	6.61029	-4.87179	7.35e-06	0.000119674	3.56961
RGCC	-0.755203	8.70917	-4.87032	7.39e-06	0.000120033	3.56449
TSPAN8	0.850613	4.29388	4.86906	7.43e-06	0.000120205	3.56013
PLXNC1	-0.782066	8.97747	-4.86487	7.54e-06	0.000121403	3.54551
DMD	0.84009	9.19067	4.86128	7.64e-06	0.000122233	3.53304
LIPA	-0.790499	11.105	-4.86108	7.65e-06	0.000122233	3.53234
MPEG1	-0.812342	9.77958	-4.8491	8e-06	0.000126469	3.49066
PLBD1	-0.887817	9.60725	-4.84078	8.25e-06	0.00012959	3.46172
SLC2A5	-0.820361	7.79693	-4.83521	8.42e-06	0.000131481	3.44238
SLC37A2	-0.775116	7.96318	-4.83088	8.56e-06	0.000132776	3.42734
CA2	-0.783225	6.80277	-4.82747	8.66e-06	0.000134046	3.4155
GIMAP4	-0.759229	8.04638	-4.81719	9e-06	0.000137535	3.37984
HK2	-0.920183	8.65422	-4.81364	9.12e-06	0.000138753	3.36755
CCL8	-0.959744	7.54977	-4.80844	9.3e-06	0.000140333	3.34954
C1QTNF7	0.992261	7.56958	4.8063	9.37e-06	0.000141038	3.34212
MYH10	0.788103	11.9818	4.80023	9.58e-06	0.00014314	3.3211
PPP1R3C	0.800439	10.3841	4.79682	9.7e-06	0.000144516	3.30932
MRC1	-0.868603	9.75894	-4.79302	9.84e-06	0.000145799	3.29615
MARCHF1	-0.771448	8.20681	-4.78949	9.97e-06	0.000146743	3.28394
MPPED2	0.934622	7.11338	4.78516	1.01e-05	0.000148003	3.26897
AOAH	-0.882583	8.92908	-4.78493	1.01e-05	0.000148017	3.26819
ACTC1	1.07548	8.75233	4.78068	1.03e-05	0.000149666	3.25352
ALOX5	-0.751208	9.08113	-4.76846	1.08e-05	0.000155116	3.21133
SNORD116-21	1.10795	7.96035	4.76669	1.08e-05	0.000155683	3.20521
GREM1	-0.897236	7.1609	-4.76362	1.1e-05	0.000157022	3.19463
FAM19A2	0.988476	6.58612	4.75782	1.12e-05	0.000158864	3.17463
ANO5	0.798623	6.09055	4.7577	1.12e-05	0.000158864	3.1742
FGR	-0.776188	8.0305	-4.75027	1.15e-05	0.000161545	3.14859
KYNU	-1.04682	7.45148	-4.74501	1.17e-05	0.000164001	3.1305
NCF2	-0.875109	9.74302	-4.73803	1.2e-05	0.000166859	3.10648
SERPINF1	-0.869346	8.83347	-4.73087	1.24e-05	0.00016939	3.08186
GRIA1	1.02912	7.68167	4.72733	1.25e-05	0.000170934	3.06968
SGK1	-0.832172	7.82678	-4.72676	1.26e-05	0.000171173	3.06773
LAPTM5	-0.760829	11.8374	-4.72391	1.27e-05	0.000172854	3.05793
SNX10	-0.998931	7.8995	-4.72088	1.28e-05	0.000174306	3.04753
GMFG	-0.877285	9.18891	-4.71493	1.31e-05	0.000177306	3.02709
CPVL	-0.859741	8.88134	-4.71155	1.33e-05	0.000178908	3.0155
LILRB4	-0.952814	8.72056	-4.71079	1.33e-05	0.000179164	3.01289
PLEKHH2	0.828901	6.94184	4.70338	1.37e-05	0.000182669	2.98747
SFRP1	0.963422	7.22999	4.70173	1.38e-05	0.000183236	2.98179
PLA2G7	-1.30853	9.25828	-4.6874	1.45e-05	0.000190295	2.93274
SLC28A3	-1.11851	6.1222	-4.67991	1.49e-05	0.000194559	2.9071
GEM	0.785303	10.7478	4.66835	1.55e-05	0.000200704	2.86759
SLAMF7	-0.943113	6.95029	-4.66468	1.58e-05	0.000202105	2.85505
CTSS	-0.79212	10.6337	-4.65477	1.63e-05	0.000207645	2.82124
CFI	-0.762484	7.34625	-4.65446	1.63e-05	0.000207645	2.82015
ST6GAL2	0.898054	8.54737	4.64548	1.69e-05	0.000212384	2.78954
SELE	-1.13361	6.31002	-4.64328	1.7e-05	0.000213825	2.78203
SLC2A3	-0.794898	9.76101	-4.64101	1.72e-05	0.000215075	2.77432
NR1H3	-0.763486	7.27774	-4.63223	1.77e-05	0.00022025	2.74442
FRK	1.01679	7.79909	4.62856	1.8e-05	0.000222362	2.73194
PTPRC	-0.796694	9.8115	-4.62182	1.84e-05	0.000226504	2.709
BCAT1	-0.797927	9.50588	-4.61446	1.89e-05	0.000231462	2.68401
ST14	-0.98368	7.74247	-4.60395	1.96e-05	0.000236266	2.64831
FPR3	-0.827223	9.73547	-4.60222	1.98e-05	0.000237368	2.64244
MS4A4A	-0.944275	8.26814	-4.60128	1.98e-05	0.000237526	2.63926
GPR183	-0.920485	6.99047	-4.60017	1.99e-05	0.000237806	2.6355
LINC00312	0.924007	7.33078	4.59514	2.03e-05	0.000241142	2.61842
ST8SIA4	-0.798466	8.46341	-4.58913	2.07e-05	0.000245457	2.59807
C8orf34	0.923499	6.26873	4.57892	2.15e-05	0.000252567	2.56351
SHC4	0.937477	7.85353	4.56909	2.23e-05	0.000258848	2.53025
MIR4697HG	0.754152	6.01421	4.56113	2.29e-05	0.000263189	2.50334
PRKAA2	0.797307	7.58617	4.55836	2.32e-05	0.000264373	2.49399
ADGRL3	1.06442	7.23093	4.55566	2.34e-05	0.000265843	2.48487
ACP5	-1.01216	8.35846	-4.55485	2.35e-05	0.000266318	2.48214
VAMP8	-0.859292	9.63248	-4.53636	2.51e-05	0.000280059	2.4198
FBP1	-0.978723	8.33127	-4.53597	2.51e-05	0.000280145	2.41847
MREG	-0.938574	6.88203	-4.53372	2.53e-05	0.000281948	2.41091
PCDHB4	0.78366	6.68133	4.51969	2.66e-05	0.00029088	2.36369
CD80	-0.781974	7.3026	-4.51196	2.74e-05	0.000298071	2.33773
DUSP19	0.789066	5.82493	4.50716	2.79e-05	0.000302129	2.3216
F13A1	-0.78495	11.1473	-4.49975	2.86e-05	0.000308138	2.29674
TMEM176A	-0.787293	8.85756	-4.47339	3.14e-05	0.000329737	2.20846
CXCL10	-1.05238	7.56544	-4.47126	3.17e-05	0.000330879	2.20131
JAML	-0.853935	8.85179	-4.45839	3.32e-05	0.000343947	2.15831
CRISPLD1	0.996623	9.38298	4.44735	3.45e-05	0.000353174	2.1215
ATP6V0D2	-1.41494	6.53994	-4.44555	3.47e-05	0.000354443	2.11548
GBP5	-0.868255	7.19301	-4.4384	3.56e-05	0.000361331	2.09165
MMP7	-1.83656	7.95822	-4.43704	3.58e-05	0.000362342	2.08714
ADGRL4	-0.972362	6.94493	-4.43621	3.59e-05	0.000363061	2.08435
LYZ	-0.900873	11.4562	-4.43183	3.65e-05	0.000367462	2.06979
IQGAP2	-0.811527	8.93526	-4.39387	4.17e-05	0.00040665	1.94372
CR1	-1.01536	7.64504	-4.38149	4.36e-05	0.000421818	1.90274
EVI2B	-0.777593	9.43457	-4.37211	4.51e-05	0.000432321	1.8717
VWF	-0.858183	7.9358	-4.36768	4.58e-05	0.000438104	1.85707
CAPG	-0.825833	9.82685	-4.36128	4.68e-05	0.000444737	1.83593
BCL2A1	-0.81684	5.4605	-4.35197	4.84e-05	0.000454858	1.80525
SLC11A1	-0.860624	7.49316	-4.31733	5.47e-05	0.000497381	1.6913
GPR65	-0.782292	6.85113	-4.29903	5.83e-05	0.000522148	1.63128
C7	-1.01117	5.94605	-4.2961	5.89e-05	0.000526378	1.62167
MS4A6E	-0.79755	3.9711	-4.28474	6.13e-05	0.000543842	1.58452
CEMIP	-0.821411	8.51546	-4.27821	6.28e-05	0.000552819	1.56319
IFI44L	-0.895528	8.31495	-4.26635	6.54e-05	0.000572494	1.52447
SLC16A10	-0.773627	7.82037	-4.26194	6.64e-05	0.000580371	1.51011
S100A9	-0.754992	7.55767	-4.2273	7.5e-05	0.000633431	1.39744
SLC16A6	-0.917203	7.06246	-4.2103	7.96e-05	0.000663936	1.34232
IL13RA2	0.825576	6.33648	4.2065	8.06e-05	0.000669411	1.33004
IL18	-0.794375	6.56467	-4.20012	8.24e-05	0.000681614	1.30939
FCGR2B	-0.831556	8.31893	-4.1391	0.000101813	0.000807199	1.11292
GRIA2	1.09351	8.21521	4.12512	0.00010684	0.000838088	1.06812
LPL	-0.968797	7.95885	-4.10349	0.00011509	0.000890231	0.999014
PLTP	-0.811311	10.3292	-4.08123	0.000124224	0.000947269	0.928074
CYP1B1	-0.959575	8.3432	-4.07992	0.000124781	0.000949486	0.92392
SULT1C2	-0.923965	5.23266	-4.0713	0.000128517	0.000970451	0.89653
MMP8	-1.40414	5.54396	-4.05748	0.000134736	0.00100602	0.852659
AQP9	-1.26674	9.12523	-4.03867	0.000143663	0.00105884	0.793125
CLEC5A	-0.875411	7.93018	-3.91306	0.00021965	0.00147785	0.399701
STEAP4	-0.995303	8.95974	-3.90183	0.000228077	0.00152411	0.364863
SDS	-0.790854	6.8822	-3.8712	0.000252647	0.00164938	0.27024
C15orf48	-0.839595	6.18881	-3.84867	0.000272324	0.00174893	0.200914
VNN1	-0.769957	6.86911	-3.83511	0.00028486	0.00180776	0.159333
FPR1	-0.751004	7.56922	-3.83401	0.000285899	0.0018132	0.155968
DNAJC5B	-0.765555	5.62618	-3.82468	0.000294885	0.00185783	0.127382
MMP12	-1.58256	9.64738	-3.77017	0.000352996	0.00214881	-0.0386339
ADAMDEC1	-1.12278	6.7339	-3.75993	0.000365062	0.00220425	-0.069632
HPSE2	0.902205	6.31699	3.73551	0.000395481	0.00234672	-0.143411
LYVE1	-0.869586	7.98442	-3.71271	0.00042604	0.0024853	-0.211986
ITLN1	1.20307	6.43323	3.65615	0.000511907	0.00287712	-0.380974
RGS1	-1.11228	8.55385	-3.64495	0.000530765	0.00296367	-0.41424
TREM1	-0.94157	8.40757	-3.63581	0.000546641	0.00302918	-0.441333
CHI3L1	-1.29201	9.22633	-3.60714	0.000599441	0.0032592	-0.526051
TIMD4	-0.80632	5.32148	-3.58833	0.000636666	0.0034161	-0.58137
MOP-1	-1.0877	6.95439	-3.58174	0.000650238	0.00347494	-0.600731
IL1B	-0.777169	7.36445	-3.5587	0.000699822	0.00367521	-0.668154
MMP16	0.847203	6.443	3.55854	0.000700188	0.00367608	-0.668633
SNORD64	0.764261	7.77107	3.55539	0.000707242	0.00370484	-0.677826
CPA3	-0.808784	6.99075	-3.5007	0.000841085	0.00425338	-0.836645
CD69	-0.817723	7.3295	-3.48577	0.000881595	0.00442079	-0.879704
CARTPT	1.48057	6.48147	3.4709	0.000923783	0.00459548	-0.922473
SCGB3A2	0.812959	5.72736	3.42199	0.00107645	0.00522374	-1.06227
S100A8	-0.955067	7.21897	-3.40954	0.00111897	0.00538566	-1.09765
IL7R	-0.789217	7.59061	-3.38057	0.00122411	0.00579682	-1.17959
MARCO	-0.765715	8.73215	-3.32977	0.00143138	0.00657901	-1.32213
PROM1	0.793056	6.65809	3.30066	0.00156464	0.00706968	-1.40314
CXCL8	-0.938493	7.58681	-3.25713	0.00178588	0.00790332	-1.52333
CCL19	-0.894912	7.45159	-3.19088	0.00217969	0.00930836	-1.70405
CHIT1	-0.927576	8.23331	-3.16362	0.00236426	0.00990624	-1.77763
CPNE4	0.792771	6.22697	3.03144	0.00348577	0.0136852	-2.12789
MMP1	-0.810861	6.77179	-2.35615	0.021472	0.0614017	-3.73361
