# Supplementary material for: Identification and characterization of tryptophan metabolism-related genes in carotid artery plaques
Source: PLoS One. 2026 Feb 2;21(2):e0341122. doi: 10.1371/journal.pone.0341122 (PMC12863520; doi:10.1371/journal.pone.0341122)
Supplement: S2 Table — (XLSX) [file pone.0341122.s002.xlsx]

## Sheet: Supplementary table 2
Supplementary Table 2 The result of GO functional enrichment
ID	ONTOLOGY	ID	Description	GeneRatio	BgRatio	pvalue	p.adjust	qvalue	geneID	Count
GO:0002274	BP	GO:0002274	myeloid leukocyte activation	33/402	241/18870	1.57e-17	6.26e-14	4.63e-14	IL31RA/RAC2/BTK/LYN/TYROBP/LCP2/GRN/DOCK2/CD300A/HAVCR2/DCSTAMP/PTPN6/CD84/SYK/C1QA/CTSC/ITGAM/VSIG4/FCER1G/ITGB2/ADGRF5/C5AR1/FGR/LILRB4/NR1H3/PTPRC/VAMP8/SLC11A1/IL13RA2/IL18/FCGR2B/MMP8/CXCL8	33
GO:0002429	BP	GO:0002429	immune response-activating cell surface receptor signaling pathway	37/402	318/18870	3.92e-17	7.83e-14	5.78e-14	OAS1/CD38/VAV3/BTK/TNFRSF21/LYN/NCKAP1L/TYROBP/LCP2/CD300A/THEMIS2/IGHM/PTPN6/SCIMP/SYK/IGHA1/PRKCB/PIK3AP1/GPLD1/PAK3/IGKC/FCER1G/KLHL6/HCK/PTPN22/C5AR1/CD14/LIPA/FGR/LAPTM5/LILRB4/NR1H3/PTPRC/FPR3/CR1/FCGR2B/FPR1	37
GO:0002366	BP	GO:0002366	leukocyte activation involved in immune response	34/402	301/18870	1.93e-15	1.28e-12	9.47e-13	RAC2/BTK/LYN/NCKAP1L/TYROBP/GRN/APBB1IP/DOCK2/CD300A/ITGAL/HAVCR2/PTPN6/CD84/SYK/ITGAM/IRF8/FCER1G/ITGB2/CD180/CD86/SLAMF6/LCP1/ICAM1/FGR/PTPRC/GPR183/VAMP8/CD80/CR1/SLC11A1/IL13RA2/IL18/FCGR2B/CCL19	34
GO:0006909	BP	GO:0006909	phagocytosis	30/402	237/18870	4.25e-15	2.12e-12	1.57e-12	VAV3/BTK/LYN/NCKAP1L/TYROBP/ARHGAP25/DOCK2/CD300A/ITGAL/BIN2/GULP1/SYK/ITGAM/C2/IRF8/FCER1G/ITGB2/IL2RG/HCK/CD14/CD36/FGR/NCF2/NR1H3/PTPRC/SLC11A1/FCGR2B/TIMD4/IL1B/MARCO	30
GO:0002443	BP	GO:0002443	leukocyte mediated immunity	41/402	466/18870	1.39e-14	6.17e-12	4.56e-12	RAC2/BTK/LYN/NCKAP1L/TYROBP/CD300A/IGHM/HAVCR2/PTPN6/CD84/SCIMP/SYK/IGHA1/C1QA/CTSC/ITGAM/C2/IGKC/C1QC/FCER1G/ITGB2/IGHV3-48/C1QB/CTSH/SLAMF6/ICAM1/FGR/LILRB4/SLAMF7/CFI/PTPRC/VAMP8/CD80/CR1/C7/IL13RA2/IL18/FCGR2B/TREM1/IL1B/IL7R	41
GO:0002695	BP	GO:0002695	negative regulation of leukocyte activation	27/402	202/18870	2.69e-14	1.08e-11	7.95e-12	IL31RA/LGALS9C/BTK/TNFRSF21/LYN/NCKAP1L/TYROBP/GRN/CD300A/HAVCR2/PTPN6/CD84/SAMSN1/VSIG4/CD86/ADGRF5/PTPN22/FGR/LAPTM5/LILRB4/SFRP1/NR1H3/PTPRC/CD80/CR1/IL13RA2/FCGR2B	27
GO:0001819	BP	GO:0001819	positive regulation of cytokine production	41/402	499/18870	1.38e-13	4.59e-11	3.39e-11	OAS1/OAS2/OAS3/BMPR1A/BTK/RBM47/TYROBP/HMOX1/CSF1R/CD4/HAVCR2/CD84/SCIMP/SYK/MAPK13/CYBB/IRF8/FCER1G/NLRC4/CD86/SLAMF6/PTPN22/C5AR1/CD14/CD36/RGCC/FGR/LAPTM5/PTPRC/CD80/GBP5/SLC11A1/IL18/LPL/CYP1B1/MMP8/CLEC5A/MMP12/CHI3L1/IL1B/CCL19	41
GO:0070661	BP	GO:0070661	leukocyte proliferation	34/402	350/18870	1.67e-13	5.12e-11	3.78e-11	CD38/LGALS9C/RAC2/VAV3/BTK/TNFRSF21/NPR3/LYN/NCKAP1L/TYROBP/CSF1R/DOCK2/CD300A/DOCK8/HAVCR2/PTPN6/SYK/VSIG4/CD180/CD86/PTPN22/LIPA/GREM1/LILRB4/PTPRC/GPR183/CD80/CR1/SLC11A1/IL18/FCGR2B/IL1B/IL7R/CCL19	34
GO:0007159	BP	GO:0007159	leukocyte cell-cell adhesion	37/402	419/18870	2.6e-13	7.41e-11	5.48e-11	LGALS9C/RAC2/DPP4/ITGB7/TNFRSF21/LYN/NCKAP1L/CD300A/CD4/STK10/DOCK8/ITGAL/HAVCR2/PTPN6/SYK/FERMT3/VSIG4/ITGB2/IL2RG/CD86/PTPN22/ICAM1/ALOX5/LAPTM5/LILRB4/SELE/PTPRC/CD80/CR1/S100A9/IL18/FCGR2B/VNN1/IL1B/S100A8/IL7R/CCL19	37
GO:0002697	BP	GO:0002697	regulation of immune effector process	35/402	389/18870	6.89e-13	1.78e-10	1.32e-10	RAC2/BTK/LYN/NCKAP1L/TYROBP/GRN/CD300A/HAVCR2/PTPN6/CD84/SCIMP/SYK/ITGAM/VSIG4/ITGB2/CD86/SLAMF6/PTPN22/ICAM1/SLAMF8/CD36/FGR/LAPTM5/LILRB4/PTPRC/ACP5/VAMP8/CD80/CR1/IL13RA2/IL18/FCGR2B/IL1B/IL7R/CCL19	35
GO:0046651	BP	GO:0046651	lymphocyte proliferation	31/402	307/18870	7.32e-13	1.78e-10	1.32e-10	CD38/LGALS9C/RAC2/VAV3/BTK/TNFRSF21/LYN/NCKAP1L/TYROBP/DOCK2/CD300A/DOCK8/HAVCR2/PTPN6/SYK/VSIG4/CD180/CD86/PTPN22/LIPA/LILRB4/PTPRC/GPR183/CD80/CR1/SLC11A1/IL18/FCGR2B/IL1B/IL7R/CCL19	31
GO:0002237	BP	GO:0002237	response to molecule of bacterial origin	34/402	369/18870	7.6e-13	1.78e-10	1.32e-10	BTK/LYN/HAVCR2/LDOC1/SCIMP/IL10RA/MAOB/C2/CD68/IRF8/CD180/HCK/KMO/CD86/PTPN22/C5AR1/CD14/MMP9/CD36/LY86/MRC1/SELE/NR1H3/ACP5/CD80/CXCL10/GBP5/SLC11A1/S100A9/FCGR2B/MMP8/IL1B/S100A8/CXCL8	34
GO:0050900	BP	GO:0050900	leukocyte migration	35/402	396/18870	1.16e-12	2.56e-10	1.9e-10	RAC2/DPP4/VAV3/ITGB7/CCR1/LYN/NCKAP1L/HMOX1/CSF1R/CD300A/STK10/DOCK8/ITGAL/SYK/FCER1G/ITGB2/HCK/C5AR1/ICAM1/SLAMF8/CCL8/ALOX5/GREM1/PLA2G7/SELE/GPR183/CXCL10/JAML/S100A9/LYVE1/TREM1/IL1B/S100A8/CXCL8/CCL19	35
GO:0050777	BP	GO:0050777	negative regulation of immune response	24/402	205/18870	1.37e-11	2.37e-09	1.75e-09	OAS1/OAS3/LYN/NCKAP1L/GRN/CD300A/HAVCR2/PTPN6/CD84/SYK/SAMSN1/VSIG4/HCK/SLAMF8/FGR/LILRB4/NR1H3/PTPRC/CD80/CR1/IL13RA2/FCGR2B/MMP12/IL7R	24
GO:0070663	BP	GO:0070663	regulation of leukocyte proliferation	27/402	267/18870	2.24e-11	3.59e-09	2.65e-09	CD38/LGALS9C/RAC2/VAV3/BTK/TNFRSF21/LYN/NCKAP1L/TYROBP/CSF1R/CD300A/HAVCR2/PTPN6/SYK/VSIG4/CD86/PTPN22/GREM1/LILRB4/PTPRC/GPR183/CD80/CR1/IL18/FCGR2B/IL1B/CCL19	27
GO:0042742	BP	GO:0042742	defense response to bacterium	30/402	330/18870	2.5e-11	3.69e-09	2.73e-09	OAS1/OAS2/OAS3/GRN/CD4/IGHM/HAVCR2/STAB1/SYK/IGHA1/RNASE1/IRF8/FCER1G/NLRC4/C5AR1/SLAMF8/JCHAIN/CD36/MPEG1/FGR/ACP5/GBP5/LYZ/SLC11A1/S100A9/IL18/TREM1/IL1B/S100A8/IL7R	30
GO:0002460	BP	GO:0002460	adaptive immune response based on somatic recombination of immune receptors built from immunoglobulin superfamily domains	32/402	380/18870	3.97e-11	5.47e-09	4.04e-09	BTK/NCKAP1L/CD4/IGHM/HAVCR2/PTPN6/IGHA1/C1QA/CTSC/C2/IGKC/C1QC/FCER1G/KLHL6/IGHV3-48/C1QB/CTSH/SLAMF6/ICAM1/LILRB4/CFI/PTPRC/CD80/CR1/SLC11A1/C7/IL13RA2/IL18/FCGR2B/IL1B/IL7R/CCL19	32
GO:0050670	BP	GO:0050670	regulation of lymphocyte proliferation	25/402	238/18870	5.54e-11	7.37e-09	5.45e-09	CD38/LGALS9C/RAC2/VAV3/BTK/TNFRSF21/LYN/NCKAP1L/TYROBP/CD300A/HAVCR2/PTPN6/SYK/VSIG4/CD86/PTPN22/LILRB4/PTPRC/GPR183/CD80/CR1/IL18/FCGR2B/IL1B/CCL19	25
GO:0030595	BP	GO:0030595	leukocyte chemotaxis	25/402	240/18870	6.64e-11	8.56e-09	6.33e-09	RAC2/DPP4/VAV3/CCR1/LYN/NCKAP1L/CSF1R/SYK/FCER1G/ITGB2/C5AR1/SLAMF8/CCL8/ALOX5/GREM1/PLA2G7/GPR183/CXCL10/JAML/S100A9/TREM1/IL1B/S100A8/CXCL8/CCL19	25
GO:0071216	BP	GO:0071216	cellular response to biotic stimulus	26/402	265/18870	1.04e-10	1.26e-08	9.32e-09	BTK/LYN/HAVCR2/LDOC1/SCIMP/SYK/CD68/IRF8/CD180/HCK/KMO/CD86/PTPN22/CD14/MMP9/CD36/LY86/MRC1/NR1H3/CD80/CXCL10/GBP5/FCGR2B/MMP8/IL1B/CXCL8	26
GO:0050867	BP	GO:0050867	positive regulation of cell activation	32/402	396/18870	1.15e-10	1.31e-08	9.72e-09	CD38/DPP4/VAV3/BTK/LYN/NCKAP1L/TYROBP/PLEK/CD4/DOCK8/HAVCR2/PTPN6/SYK/CTSC/ITGAM/ITGB2/IL2RG/CD86/PTPN22/FGR/LILRB4/PTPRC/GPR183/VAMP8/CD80/CR1/IL18/MMP8/VNN1/IL1B/IL7R/CCL19	32
GO:0043300	BP	GO:0043300	regulation of leukocyte degranulation	12/402	47/18870	1.98e-10	2.08e-08	1.54e-08	RAC2/LYN/NCKAP1L/CD300A/CD84/SYK/ITGAM/ITGB2/FGR/VAMP8/IL13RA2/FCGR2B	12
GO:0031349	BP	GO:0031349	positive regulation of defense response	35/402	480/18870	2.52e-10	2.55e-08	1.89e-08	OAS1/FABP4/OAS3/BTK/RBM47/LYN/TYROBP/GRN/CD300A/HAVCR2/SCIMP/SYK/PIK3AP1/MAPK13/CTSC/PAK3/HCK/NLRC4/SLAMF6/PTPN22/SLC15A3/CD14/CD36/PLA2G7/CTSS/NR1H3/VAMP8/GBP5/S100A9/IL18/LPL/MMP8/MMP12/IL1B/S100A8	35
GO:0042113	BP	GO:0042113	B cell activation	26/402	278/18870	2.99e-10	2.84e-08	2.1e-08	CD38/VAV3/BTK/TNFRSF21/LYN/NCKAP1L/TYROBP/CD300A/THEMIS2/PTPN6/SYK/PRKCB/SAMSN1/IRF8/IL2RG/SKAP2/CD180/CD86/SLAMF8/LAPTM5/SFRP1/PTPRC/GPR183/CR1/FCGR2B/IL7R	26
GO:1902105	BP	GO:1902105	regulation of leukocyte differentiation	28/402	321/18870	3.07e-10	2.84e-08	2.1e-08	BTK/PRDM1/CCR1/LYN/NCKAP1L/TYROBP/CD4/DCSTAMP/PTPN6/SYK/C1QC/IL2RG/CD86/SLAMF8/LILRB3/LILRB4/SFRP1/PTPRC/CD80/TMEM176A/CR1/EVI2B/IL18/FCGR2B/VNN1/CARTPT/IL7R/CCL19	28
GO:0006959	BP	GO:0006959	humoral immune response	25/402	258/18870	3.13e-10	2.84e-08	2.1e-08	TNFRSF21/IGHM/PTPN6/IGHA1/C1QA/C2/VSIG4/C1QC/C1QB/JCHAIN/RGCC/ALOX5/CFI/PTPRC/GPR183/CXCL10/LYZ/CR1/SLC11A1/C7/S100A9/FCGR2B/TREM1/IL1B/CXCL8	25
GO:0045730	BP	GO:0045730	respiratory burst	11/402	40/18870	4.75e-10	3.95e-08	2.92e-08	RAC2/GRN/IGHA1/CYBB/HCK/CD52/SLAMF8/JCHAIN/LIPA/NCF2/SLC11A1	11
GO:0033627	BP	GO:0033627	cell adhesion mediated by integrin	15/402	88/18870	5.02e-10	4.09e-08	3.02e-08	DPP4/ITGB7/LYN/NCKAP1L/NPNT/ITGAL/PTPN6/SYK/FERMT3/ITGAM/ITGB2/MMRN1/ICAM1/ITGAX/CYP1B1	15
GO:0022407	BP	GO:0022407	regulation of cell-cell adhesion	35/402	493/18870	5.15e-10	4.12e-08	3.04e-08	LGALS9C/DPP4/TNFRSF21/LYN/NCKAP1L/CD300A/CD4/IL1RN/DOCK8/HAVCR2/PTPN6/SYK/FERMT3/PLAUR/VSIG4/ITGB2/IL2RG/PRKG1/CD86/PTPN22/MMRN1/RGCC/ALOX5/LAPTM5/LILRB4/SELE/PTPRC/CD80/CR1/IL18/FCGR2B/VNN1/IL1B/IL7R/CCL19	35
GO:0002455	BP	GO:0002455	humoral immune response mediated by circulating immunoglobulin	12/402	55/18870	1.42e-09	1.02e-07	7.51e-08	IGHM/PTPN6/IGHA1/C1QA/C2/C1QC/C1QB/CFI/PTPRC/CR1/C7/FCGR2B	12
GO:0043299	BP	GO:0043299	leukocyte degranulation	14/402	81/18870	1.58e-09	1.07e-07	7.91e-08	RAC2/BTK/LYN/NCKAP1L/CD300A/CD84/SYK/ITGAM/ITGB2/HCK/FGR/VAMP8/IL13RA2/FCGR2B	14
GO:0050764	BP	GO:0050764	regulation of phagocytosis	15/402	100/18870	3.18e-09	2.08e-07	1.54e-07	BTK/NCKAP1L/DOCK2/CD300A/SYK/C2/FCER1G/IL2RG/HCK/CD36/FGR/PTPRC/SLC11A1/FCGR2B/IL1B	15
GO:1903131	BP	GO:1903131	mononuclear cell differentiation	33/402	481/18870	3.87e-09	2.45e-07	1.81e-07	IL31RA/BTK/PRDM1/LYN/NCKAP1L/CSF1R/DOCK2/CD4/DCSTAMP/PTPN6/SYK/IRF8/FCER1G/IL2RG/CD86/SLAMF6/PTPN22/CTSL/SLAMF8/LIPA/LILRB4/SFRP1/PTPRC/GPR183/CD80/TMEM176A/CR1/IL18/FCGR2B/VNN1/IL1B/IL7R/CCL19	33
GO:0006911	BP	GO:0006911	phagocytosis, engulfment	11/402	49/18870	5.04e-09	3.02e-07	2.23e-07	NCKAP1L/ARHGAP25/CD300A/BIN2/GULP1/ITGAM/ITGB2/CD36/FCGR2B/TIMD4/MARCO	11
GO:0071706	BP	GO:0071706	tumor necrosis factor superfamily cytokine production	20/402	191/18870	5.06e-09	3.02e-07	2.23e-07	OAS1/OAS2/OAS3/BTK/TYROBP/HAVCR2/PTPN6/CD84/SYK/CYBB/CD86/PTPN22/CD14/CD36/LILRB4/PTPRC/ACP5/LPL/MMP8/CCL19	20
GO:0045807	BP	GO:0045807	positive regulation of endocytosis	18/402	155/18870	5.8e-09	3.35e-07	2.48e-07	GPC3/BTK/NCKAP1L/DOCK2/SYK/NLGN1/C2/FCER1G/IL2RG/CD14/CD36/GREM1/SELE/PTPRC/SLC11A1/FCGR2B/IL1B/CCL19	18
GO:0045088	BP	GO:0045088	regulation of innate immune response	30/402	425/18870	1.06e-08	5.67e-07	4.19e-07	OAS1/OAS3/BTK/RBM47/LYN/TYROBP/GRN/CD300A/HAVCR2/PTPN6/SCIMP/SYK/PIK3AP1/PAK3/VSIG4/HCK/NLRC4/SLAMF6/PTPN22/SLC15A3/CD14/SLAMF8/CD36/FGR/CTSS/NR1H3/GBP5/CR1/FCGR2B/MMP12	30
GO:0033006	BP	GO:0033006	regulation of mast cell activation involved in immune response	9/402	32/18870	1.5e-08	7.6e-07	5.61e-07	RAC2/LYN/CD300A/PTPN6/CD84/SYK/FGR/VAMP8/IL13RA2	9
GO:0006935	BP	GO:0006935	chemotaxis	31/402	468/18870	2.63e-08	1.24e-06	9.13e-07	RAC2/DPP4/VAV3/CCR1/LYN/NCKAP1L/CSF1R/DOCK2/BIN2/SYK/PLAUR/FCER1G/ITGB2/C5AR1/SEMA3D/SLAMF8/CCL8/ALOX5/GREM1/PLA2G7/FPR3/GPR183/CXCL10/JAML/S100A9/FPR1/TREM1/IL1B/S100A8/CXCL8/CCL19	31
GO:0099024	BP	GO:0099024	plasma membrane invagination	11/402	58/18870	3.32e-08	1.49e-06	1.1e-06	NCKAP1L/ARHGAP25/CD300A/BIN2/GULP1/ITGAM/ITGB2/CD36/FCGR2B/TIMD4/MARCO	11
GO:0019932	BP	GO:0019932	second-messenger-mediated signaling	24/402	310/18870	5.87e-08	2.55e-06	1.88e-06	CASQ2/ATP1A2/BTK/MYOZ2/CCR1/PLEK/AKAP6/RYR2/CD4/PPP1R9A/SYK/MCTP1/NPR1/CAP2/PLN/PRKG1/PLCE1/SGCD/CD36/DMD/SELE/PTPRC/FPR1/CXCL8	24
GO:0001906	BP	GO:0001906	cell killing	20/402	223/18870	7e-08	2.94e-06	2.18e-06	NCKAP1L/TYROBP/HAVCR2/PTPN6/SYK/CTSC/ITGAM/CTSH/SLAMF6/ICAM1/SLAMF7/PTPRC/GBP5/LYZ/CR1/C7/IL18/FCGR2B/TREM1/IL7R	20
GO:0002833	BP	GO:0002833	positive regulation of response to biotic stimulus	26/402	369/18870	1.08e-07	4.16e-06	3.07e-06	OAS1/OAS3/BTK/RBM47/LYN/TYROBP/GRN/CD300A/HAVCR2/SCIMP/SYK/PIK3AP1/PAK3/CD180/HCK/NLRC4/SLAMF6/PTPN22/SLC15A3/CD14/CD36/LY86/CTSS/NR1H3/GBP5/MMP12	26
GO:0002685	BP	GO:0002685	regulation of leukocyte migration	20/402	230/18870	1.17e-07	4.35e-06	3.22e-06	RAC2/DPP4/CCR1/LYN/NCKAP1L/HMOX1/CSF1R/CD300A/STK10/DOCK8/C5AR1/ICAM1/SLAMF8/GREM1/PLA2G7/SELE/CXCL10/LYVE1/CXCL8/CCL19	20
GO:0051235	BP	GO:0051235	maintenance of location	25/402	350/18870	1.47e-07	5.4e-06	3.99e-06	CASQ2/ATP1A2/PLCB4/LYN/TRPC1/AKAP6/RYR2/CD4/PTPN6/PLN/PLCE1/PLIN2/CD36/DMD/LIPA/HK2/NR1H3/PTPRC/CXCL10/CEMIP/S100A9/LPL/IL1B/S100A8/CCL19	25
GO:0043304	BP	GO:0043304	regulation of mast cell degranulation	8/402	30/18870	1.54e-07	5.58e-06	4.12e-06	RAC2/LYN/CD300A/CD84/SYK/FGR/VAMP8/IL13RA2	8
GO:0150076	BP	GO:0150076	neuroinflammatory response	12/402	82/18870	1.6e-07	5.76e-06	4.26e-06	TYROBP/GRN/C1QA/CTSC/ITGAM/ITGB2/C5AR1/MMP9/PTPRC/IL18/MMP8/IL1B	12
GO:0032102	BP	GO:0032102	negative regulation of response to external stimulus	30/402	481/18870	1.66e-07	5.81e-06	4.3e-06	OAS1/OAS3/DPP4/LYN/GRN/HAVCR2/PTPN6/SYK/IL10RA/PLAUR/VSIG4/PRKG1/HCK/PTPN22/MMRN1/NEO1/SEMA3D/SLAMF8/TSPAN8/AOAH/ALOX5/GREM1/FGR/NR1H3/PTPRC/ACP5/CR1/FCGR2B/MMP12/CARTPT	30
GO:0051209	BP	GO:0051209	release of sequestered calcium ion into cytosol	15/402	136/18870	2.16e-07	7.24e-06	5.35e-06	CASQ2/ATP1A2/PLCB4/LYN/TRPC1/AKAP6/RYR2/PTPN6/PLN/PLCE1/DMD/PTPRC/CXCL10/CEMIP/CCL19	15
GO:0007015	BP	GO:0007015	actin filament organization	29/402	464/18870	2.57e-07	8.33e-06	6.16e-06	CNN1/CFL2/ENAH/ACTN2/RAC2/KANK1/NCKAP1L/ARHGAP25/PLEK/MTSS1/PPP1R9A/PFN2/SYNPO2/MYO1F/SHROOM3/CAP2/LMOD1/PAK3/SORBS1/HCK/LCP1/RGCC/ACTC1/GMFG/PLEKHH2/SFRP1/IQGAP2/CAPG/GPR65	29
GO:0070372	BP	GO:0070372	regulation of ERK1 and ERK2 cascade	23/402	313/18870	2.83e-07	8.91e-06	6.59e-06	DUSP26/NOX4/RPS6KA6/CCR1/LYN/CSF1R/NPNT/CD4/HAVCR2/PTPN6/SCIMP/SYK/PTPN22/C5AR1/ICAM1/CD36/CCL8/PTPRC/GPR183/CHI3L1/IL1B/MARCO/CCL19	23
GO:0001909	BP	GO:0001909	leukocyte mediated cytotoxicity	15/402	140/18870	3.16e-07	9.71e-06	7.18e-06	NCKAP1L/TYROBP/HAVCR2/PTPN6/CTSC/ITGAM/CTSH/SLAMF6/ICAM1/SLAMF7/PTPRC/IL18/FCGR2B/TREM1/IL7R	15
GO:0046631	BP	GO:0046631	alpha-beta T cell activation	17/402	181/18870	3.51e-07	1.04e-05	7.68e-06	LGALS9C/PRDM1/NCKAP1L/DOCK2/CD300A/SYK/IL2RG/CD86/SLAMF6/PTPN22/CTSL/LILRB4/PTPRC/GPR183/CD80/IL18/CCL19	17
GO:0030574	BP	GO:0030574	collagen catabolic process	9/402	45/18870	3.72e-07	1.09e-05	8.06e-06	MMP19/CTSL/MMP9/CTSS/MMP7/MMP8/MMP12/MMP16/MMP1	9
GO:0046849	BP	GO:0046849	bone remodeling	12/402	89/18870	4.02e-07	1.15e-05	8.53e-06	CD38/NOX4/RAC2/CSF1R/TPH1/DCSTAMP/SYK/GREM1/SNX10/SFRP1/ACP5/CARTPT	12
GO:0050870	BP	GO:0050870	positive regulation of T cell activation	20/402	251/18870	4.78e-07	1.35e-05	1e-05	DPP4/LYN/NCKAP1L/CD4/DOCK8/HAVCR2/PTPN6/SYK/IL2RG/CD86/PTPN22/LILRB4/PTPRC/CD80/CR1/IL18/VNN1/IL1B/IL7R/CCL19	20
GO:0006898	BP	GO:0006898	receptor-mediated endocytosis	20/402	258/18870	7.39e-07	2.05e-05	1.52e-05	DPP4/GRK3/STAB1/SYK/ITGAM/FCER1G/ITGB2/CTSL/CD14/CD36/MRC1/GREM1/GRIA1/LILRB4/SELE/FCGR2B/LYVE1/MARCO/CXCL8/CCL19	20
GO:0050878	BP	GO:0050878	regulation of body fluid levels	24/402	365/18870	1.16e-06	2.96e-05	2.19e-05	OAS2/ANO1/VAV3/NPR3/LYN/PLEK/TFPI2/TPH1/PTPN6/SYK/NPR1/FERMT3/PLAUR/FCER1G/PRKG1/ZNF385A/MMRN1/CD36/TSPAN8/HK2/NR1H3/VAMP8/F13A1/VWF	24
GO:0002269	BP	GO:0002269	leukocyte activation involved in inflammatory response	9/402	52/18870	1.35e-06	3.4e-05	2.51e-05	TYROBP/GRN/C1QA/CTSC/ITGAM/ITGB2/C5AR1/PTPRC/MMP8	9
GO:0043303	BP	GO:0043303	mast cell degranulation	9/402	54/18870	1.88e-06	4.64e-05	3.43e-05	RAC2/BTK/LYN/CD300A/CD84/SYK/FGR/VAMP8/IL13RA2	9
GO:0042554	BP	GO:0042554	superoxide anion generation	8/402	41/18870	2.04e-06	4.94e-05	3.65e-05	NOX4/TYROBP/SYK/ITGAM/CYBB/ITGB2/NCF2/ACP5	8
GO:0018108	BP	GO:0018108	peptidyl-tyrosine phosphorylation	20/402	276/18870	2.11e-06	5.05e-05	3.73e-05	IL31RA/NOX4/BTK/LYN/CSF1R/CD300A/CD4/PTPN6/SYK/SAMSN1/ITGB2/HCK/CD36/GREM1/FGR/LILRB4/SFRP1/PTPRC/CD80/IL18	20
GO:0042886	BP	GO:0042886	amide transport	23/402	354/18870	2.38e-06	5.63e-05	4.16e-05	ATP1A2/CD38/ANO1/KCNA5/IL1RN/PDE8B/ADCY5/PRKCB/GPLD1/PRKG1/KMO/UCP2/FOLR2/SLC15A3/CA2/ALOX5/SFRP1/SLC16A10/PLTP/AQP9/IL1B/CARTPT/S100A8	23
GO:0051146	BP	GO:0051146	striated muscle cell differentiation	21/402	305/18870	2.65e-06	6.12e-05	4.53e-05	CFL2/MYOCD/PGM5/NOX4/ACTN2/BMPR1A/MYOZ2/FLNC/DOCK2/AKAP6/MEIS1/LMOD1/PRKG1/HEY2/SGCD/CD53/MYEF2/NEO1/ACTC1/GREM1/CXCL10	21
GO:0055074	BP	GO:0055074	calcium ion homeostasis	22/402	331/18870	2.74e-06	6.26e-05	4.63e-05	CASQ2/ATP1A2/PLCB4/CCR1/LYN/TRPC1/AKAP6/RYR2/PTPN6/PRKCB/PLN/PLCE1/SGCD/FAM20A/DMD/CCL8/GRIA1/SNX10/PTPRC/CXCL10/CEMIP/CCL19	22
GO:0022617	BP	GO:0022617	extracellular matrix disassembly	9/402	62/18870	6.18e-06	0.000127858	9.45e-05	DPP4/LCP1/MMP19/MMP9/CTSS/MMP7/MMP8/MMP12/MMP1	9
GO:0098883	BP	GO:0098883	synapse pruning	5/402	14/18870	7.31e-06	0.000148985	0.000110128	C1QA/ITGAM/C1QC/C1QB/PLXNC1	5
GO:0045453	BP	GO:0045453	bone resorption	9/402	65/18870	9.21e-06	0.000184703	0.000136531	CD38/NOX4/RAC2/CSF1R/DCSTAMP/SYK/SNX10/ACP5/CARTPT	9
GO:0002700	BP	GO:0002700	regulation of production of molecular mediator of immune response	15/402	191/18870	1.54e-05	0.000293349	0.00021684	BTK/SCIMP/SYK/CD86/PTPN22/CD36/LAPTM5/LILRB4/PTPRC/ACP5/CR1/IL13RA2/IL18/FCGR2B/IL1B	15
GO:0097242	BP	GO:0097242	amyloid-beta clearance	7/402	39/18870	1.61e-05	0.000304327	0.000224955	MYOCD/ITGAM/MME/ITGB2/C5AR1/CD36/MARCO	7
GO:0002532	BP	GO:0002532	production of molecular mediator involved in inflammatory response	11/402	106/18870	1.62e-05	0.000304327	0.000224955	BTK/LYN/GRN/SYK/SLAMF8/CD36/LIPA/ALOX5/LILRB4/VAMP8/GBP5	11
GO:0071322	BP	GO:0071322	cellular response to carbohydrate stimulus	13/402	151/18870	2.16e-05	0.000393481	0.000290857	NOX4/ANO1/PDE8B/ADCY5/PRKCB/MAPK13/GPLD1/UCP2/ICAM1/SLC2A5/SERPINF1/PRKAA2/FBP1	13
GO:0031529	BP	GO:0031529	ruffle organization	8/402	56/18870	2.3e-05	0.000413416	0.000305592	KANK1/PLEK/CSF1R/ARHGEF26/PFN2/NLGN1/ICAM1/SNX10	8
GO:0032970	BP	GO:0032970	regulation of actin filament-based process	22/402	379/18870	2.32e-05	0.000415044	0.000306796	CFL2/ATP1A2/ACTN2/KANK1/NCKAP1L/PLEK/CSF1R/RYR2/MTSS1/PFN2/SYNPO2/LMOD1/PAK3/PLN/HCK/RGCC/GMFG/PLEKHH2/SFRP1/IQGAP2/CAPG/GPR65	22
GO:0031341	BP	GO:0031341	regulation of cell killing	11/402	111/18870	2.51e-05	0.000444043	0.000328231	NCKAP1L/TYROBP/HAVCR2/SYK/ITGAM/SLAMF6/ICAM1/PTPRC/CR1/FCGR2B/IL7R	11
GO:0002710	BP	GO:0002710	negative regulation of T cell mediated immunity	6/402	29/18870	2.82e-05	0.000483918	0.000357707	NCKAP1L/LILRB4/PTPRC/CD80/FCGR2B/IL7R	6
GO:0032604	BP	GO:0032604	granulocyte macrophage colony-stimulating factor production	5/402	18/18870	2.92e-05	0.000493538	0.000364817	CD84/SYK/CD80/IL18/IL1B	5
GO:0060263	BP	GO:0060263	regulation of respiratory burst	5/402	18/18870	2.92e-05	0.000493538	0.000364817	RAC2/GRN/IGHA1/SLAMF8/JCHAIN	5
GO:0014002	BP	GO:0014002	astrocyte development	7/402	43/18870	3.14e-05	0.000527182	0.000389687	TSPAN2/GRN/C1QA/C5AR1/S100A9/IL1B/S100A8	7
GO:0010720	BP	GO:0010720	positive regulation of cell development	24/402	444/18870	3.16e-05	0.000528555	0.000390701	BTK/ID4/CCR1/LYN/NCKAP1L/TYROBP/CD4/DCSTAMP/SYK/MME/IL2RG/CD86/PLXNC1/SERPINF1/LILRB4/PTPRC/CD80/CR1/EVI2B/IL18/VNN1/IL1B/IL7R/CCL19	24
GO:0098742	BP	GO:0098742	cell-cell adhesion via plasma-membrane adhesion molecules	18/402	279/18870	3.27e-05	0.000544543	0.00040252	CNTN4/CDH19/PCDH11Y/NEXN/SPARCL1/PCDH20/IL1RN/ITGAL/CD84/NLGN1/ITGAM/ITGB2/ICAM1/PCDH7/SELE/ADGRL3/PCDHB4/JAML	18
GO:0009743	BP	GO:0009743	response to carbohydrate	16/402	230/18870	3.63e-05	0.000598325	0.000442274	NOX4/ANO1/LYN/PDE8B/ADCY5/PRKCB/MAPK13/GPLD1/UCP2/ICAM1/SLC2A5/SERPINF1/PRKAA2/FBP1/LPL/IL1B	16
GO:0019882	BP	GO:0019882	antigen processing and presentation	11/402	116/18870	3.8e-05	0.000618784	0.000457398	CD68/FCER1G/CTSH/IFI30/CTSL/ICAM1/MARCHF1/CTSS/SLC11A1/FCGR2B/CCL19	11
GO:0032928	BP	GO:0032928	regulation of superoxide anion generation	5/402	19/18870	3.89e-05	0.000618797	0.000457408	TYROBP/SYK/ITGAM/ITGB2/ACP5	5
GO:0044409	BP	GO:0044409	entry into host	13/402	163/18870	4.83e-05	0.00074676	0.000551996	DPP4/ITGB7/CD4/ANPEP/CD86/CTSL/ICAM1/MRC1/VAMP8/CD80/CR1/CLEC5A/CXCL8	13
GO:0015833	BP	GO:0015833	peptide transport	17/402	262/18870	5.03e-05	0.000768417	0.000568005	CD38/ANO1/KCNA5/IL1RN/PDE8B/ADCY5/PRKCB/GPLD1/UCP2/SLC15A3/CA2/ALOX5/SFRP1/SLC16A10/IL1B/CARTPT/S100A8	17
GO:0002437	BP	GO:0002437	inflammatory response to antigenic stimulus	9/402	80/18870	5.04e-05	0.000768417	0.000568005	IL31RA/BTK/LYN/IL1RN/SYK/CD68/HCK/FGR/FCGR2B	9
GO:0007160	BP	GO:0007160	cell-matrix adhesion	16/402	239/18870	5.75e-05	0.000873034	0.000645337	SGCE/ACTN2/ITGB7/NPNT/ITGAL/FERMT3/ITGAM/SORBS1/ITGB2/FREM1/ITGAX/CD36/GREM1/SFRP1/MMP12/LYVE1	16
GO:0002604	BP	GO:0002604	regulation of dendritic cell antigen processing and presentation	4/402	11/18870	5.95e-05	0.000896153	0.000662426	CD68/SLC11A1/FCGR2B/CCL19	4
GO:0045765	BP	GO:0045765	regulation of angiogenesis	20/402	349/18870	6.49e-05	0.0009627	0.000711617	GRN/HMOX1/STAB1/PRKCB/NPR1/CYBB/CTSH/C5AR1/ITGAX/RGCC/HK2/ALOX5/GREM1/SERPINF1/SFRP1/CXCL10/CYP1B1/CHI3L1/IL1B/CXCL8	20
GO:0033628	BP	GO:0033628	regulation of cell adhesion mediated by integrin	7/402	49/18870	7.51e-05	0.00107801	0.000796854	DPP4/LYN/NCKAP1L/PTPN6/SYK/FERMT3/CYP1B1	7
GO:0046850	BP	GO:0046850	regulation of bone remodeling	7/402	49/18870	7.51e-05	0.00107801	0.000796854	CD38/CSF1R/DCSTAMP/SYK/GREM1/SFRP1/CARTPT	7
GO:0110053	BP	GO:0110053	regulation of actin filament organization	17/402	273/18870	8.36e-05	0.00117913	0.000871602	CFL2/ACTN2/KANK1/NCKAP1L/PLEK/MTSS1/PFN2/SYNPO2/LMOD1/PAK3/HCK/RGCC/GMFG/PLEKHH2/SFRP1/CAPG/GPR65	17
GO:0032963	BP	GO:0032963	collagen metabolic process	10/402	106/18870	8.9e-05	0.00123057	0.000909625	MMP19/CTSL/MMP9/RGCC/CTSS/MMP7/MMP8/MMP12/MMP16/MMP1	10
GO:0032418	BP	GO:0032418	lysosome localization	9/402	86/18870	8.94e-05	0.00123057	0.000909625	RAC2/BTK/LYN/CD300A/CD84/SYK/FGR/VAMP8/IL13RA2	9
GO:0010038	BP	GO:0010038	response to metal ion	20/402	359/18870	9.55e-05	0.00131003	0.000968362	CASQ2/FIBIN/FABP4/HMOX1/TRPC1/RYR2/MAOB/NLGN1/GPLD1/CYBB/UCP2/CD14/MMP9/SERPINF1/GRIA1/PRKAA2/FBP1/SLC11A1/S100A8/CPNE4	20
GO:0007596	BP	GO:0007596	blood coagulation	15/402	224/18870	9.72e-05	0.00132875	0.000982199	VAV3/LYN/PLEK/TFPI2/PTPN6/SYK/FERMT3/PLAUR/FCER1G/PRKG1/MMRN1/CD36/TSPAN8/F13A1/VWF	15
GO:0060249	BP	GO:0060249	anatomical structure homeostasis	17/402	279/18870	0.000108907	0.00146419	0.00108231	CD38/NOX4/RAC2/CSF1R/DCSTAMP/SYK/IL10RA/IGHA1/IGKC/JCHAIN/DMD/LIPA/SNX10/ACP5/LYZ/CARTPT/PROM1	17
GO:0055007	BP	GO:0055007	cardiac muscle cell differentiation	11/402	131/18870	0.000115324	0.00153497	0.00113463	MYOCD/NOX4/ACTN2/BMPR1A/AKAP6/MEIS1/PRKG1/HEY2/SGCD/ACTC1/GREM1	11
GO:0042060	BP	GO:0042060	wound healing	22/402	423/18870	0.000117862	0.00155835	0.00115192	VAV3/KANK1/LYN/HMOX1/PLEK/TFPI2/MCAM/PTPN6/SYK/FERMT3/PLAUR/FCER1G/PRKG1/MMRN1/CD36/TSPAN8/ALOX5/F13A1/JAML/VWF/SLC11A1/MMP12	22
GO:0023061	BP	GO:0023061	signal release	24/402	484/18870	0.000121342	0.00158833	0.00117407	CD38/ANO1/BTK/KCNA5/LYN/UNC13C/IL1RN/PDE8B/PFN2/SYK/ADCY5/PRKCB/MAOB/MCTP1/NLGN1/GPLD1/KMO/UCP2/ALOX5/SFRP1/VAMP8/SLC16A10/IL1B/CARTPT	24
GO:0050817	BP	GO:0050817	coagulation	15/402	229/18870	0.000124234	0.00161496	0.00119376	VAV3/LYN/PLEK/TFPI2/PTPN6/SYK/FERMT3/PLAUR/FCER1G/PRKG1/MMRN1/CD36/TSPAN8/F13A1/VWF	15
GO:0015718	BP	GO:0015718	monocarboxylic acid transport	13/402	179/18870	0.000125565	0.00161736	0.00119553	SLC22A3/FABP4/ACSL5/SYK/SLCO2B1/PLIN2/SLCO2A1/FABP5P3/CD36/SLC16A10/SLC16A6/AQP9/IL1B	13
GO:0051047	BP	GO:0051047	positive regulation of secretion	18/402	310/18870	0.000126698	0.00162671	0.00120244	CD38/ANO1/SYK/MYOM1/PRKCB/NLGN1/GPLD1/NPR1/ITGAM/ITGB2/KMO/RGCC/MYH10/FGR/VAMP8/IL1B/CARTPT/S100A8	18
GO:0071404	BP	GO:0071404	cellular response to low-density lipoprotein particle stimulus	6/402	38/18870	0.000139588	0.00175828	0.0012997	SYK/CD68/FCER1G/ITGB2/CD36/LPL	6
GO:0001678	BP	GO:0001678	intracellular glucose homeostasis	12/402	157/18870	0.000140533	0.00175909	0.0013003	NOX4/ANO1/PDE8B/ADCY5/GPLD1/HK3/UCP2/ICAM1/HK2/SERPINF1/PRKAA2/CARTPT	12
GO:0050920	BP	GO:0050920	regulation of chemotaxis	15/402	232/18870	0.000143442	0.00178989	0.00132306	RAC2/DPP4/CCR1/LYN/NCKAP1L/CSF1R/C5AR1/SEMA3D/SLAMF8/GREM1/PLA2G7/GPR183/CXCL10/CXCL8/CCL19	15
GO:0051608	BP	GO:0051608	histamine transport	4/402	14/18870	0.000171473	0.00208747	0.00154303	SLC22A3/BTK/LYN/VAMP8	4
GO:0001911	BP	GO:0001911	negative regulation of leukocyte mediated cytotoxicity	5/402	26/18870	0.000194612	0.00234062	0.00173016	NCKAP1L/HAVCR2/PTPRC/FCGR2B/IL7R	5
GO:0010882	BP	GO:0010882	regulation of cardiac muscle contraction by calcium ion signaling	5/402	26/18870	0.000194612	0.00234062	0.00173016	CASQ2/ATP1A2/RYR2/PLN/DMD	5
GO:0050708	BP	GO:0050708	regulation of protein secretion	16/402	266/18870	0.000199775	0.0023955	0.00177072	CD38/ANO1/KCNA5/PDE8B/ADCY5/MYOM1/PRKCB/GPLD1/UCP2/NEO1/MYH10/ALOX5/SFRP1/NR1H3/IL1B/CARTPT	16
GO:0044000	BP	GO:0044000	movement in host	13/402	188/18870	0.000204508	0.00243762	0.00180186	DPP4/ITGB7/CD4/ANPEP/CD86/CTSL/ICAM1/MRC1/VAMP8/CD80/CR1/CLEC5A/CXCL8	13
GO:0070555	BP	GO:0070555	response to interleukin-1	11/402	140/18870	0.000207861	0.0024627	0.0018204	CD38/IL1RN/MAPK13/KMO/CCL8/SFRP1/SELE/CHI3L1/IL1B/CXCL8/CCL19	11
GO:0015849	BP	GO:0015849	organic acid transport	19/402	352/18870	0.000212953	0.00249361	0.00184325	SLC22A3/ATP1A2/FABP4/ACSL5/SYK/SLCO2B1/PRKG1/KMO/UCP2/PLIN2/FOLR2/SLCO2A1/FABP5P3/CD36/SLC11A1/SLC16A10/SLC16A6/AQP9/IL1B	19
GO:0001771	BP	GO:0001771	immunological synapse formation	4/402	15/18870	0.000229907	0.00266092	0.00196692	DOCK2/DOCK8/HAVCR2/CCL19	4
GO:0006816	BP	GO:0006816	calcium ion transport	22/402	445/18870	0.000241128	0.00275881	0.00203928	CASQ2/ATP1A2/PLCB4/CCR1/LYN/TRPC1/AKAP6/RYR2/CD4/PTPN6/CD84/PRKCB/PLN/NALCN/PLCE1/STAC/DMD/CCL8/PTPRC/CXCL10/CEMIP/CCL19	22
GO:0034764	BP	GO:0034764	positive regulation of transmembrane transport	14/402	217/18870	0.000242552	0.00276718	0.00204546	GPC3/ACTN2/ACSL5/TRPC1/AKAP6/RYR2/SORBS1/STAC/DMD/CA2/CTSS/CXCL10/CEMIP/ITLN1	14
GO:0071402	BP	GO:0071402	cellular response to lipoprotein particle stimulus	6/402	42/18870	0.000246878	0.00280052	0.00207011	SYK/CD68/FCER1G/ITGB2/CD36/LPL	6
GO:0002367	BP	GO:0002367	cytokine production involved in immune response	10/402	122/18870	0.00028498	0.00316091	0.00233651	BTK/SCIMP/SYK/CD36/LAPTM5/LILRB4/ACP5/IL18/TREM1/IL1B	10
GO:0010952	BP	GO:0010952	positive regulation of peptidase activity	12/402	170/18870	0.000294953	0.00326246	0.00241158	LYN/GRN/SYK/NLRC4/CTSH/TNFSF10/CTSL/LAPTM5/CTSS/CR1/S100A9/S100A8	12
GO:0003012	BP	GO:0003012	muscle system process	22/402	452/18870	0.000299175	0.00329732	0.00243734	CNN1/SMTN/CASQ2/ATP1A2/CD38/MYOCD/MYOZ2/KCNA5/HMOX1/NPNT/AKAP6/RYR2/MEIS1/LMOD1/PLN/PRKG1/PLCE1/HEY2/SGCD/STAC/DMD/IL1B	22
GO:0002679	BP	GO:0002679	respiratory burst involved in defense response	4/402	16/18870	0.000301408	0.00329732	0.00243734	GRN/HCK/SLAMF8/LIPA	4
GO:0097178	BP	GO:0097178	ruffle assembly	6/402	44/18870	0.000320521	0.0034497	0.00254998	KANK1/ARHGEF26/PFN2/NLGN1/ICAM1/SNX10	6
GO:0097066	BP	GO:0097066	response to thyroid hormone	5/402	29/18870	0.000333368	0.00357833	0.00264506	C2/THRB/CTSH/CTSL/CTSS	5
GO:0042593	BP	GO:0042593	glucose homeostasis	15/402	251/18870	0.000336148	0.00358888	0.00265286	OAS1/NOX4/ANO1/PDE8B/ADCY5/GPLD1/HK3/UCP2/ADGRF5/ICAM1/HK2/ALOX5/SERPINF1/PRKAA2/CARTPT	15
GO:0051924	BP	GO:0051924	regulation of calcium ion transport	15/402	251/18870	0.000336148	0.00358888	0.00265286	CASQ2/ATP1A2/CCR1/LYN/TRPC1/AKAP6/RYR2/CD4/PTPN6/CD84/PLN/STAC/DMD/CXCL10/CEMIP	15
GO:0031334	BP	GO:0031334	positive regulation of protein-containing complex assembly	13/402	198/18870	0.000338847	0.00359845	0.00265993	MPP7/BTK/NCKAP1L/PLEK/PFN2/SYK/LMOD1/HCK/PTPN22/LCP1/CD36/GBP5/MMP1	13
GO:1903169	BP	GO:1903169	regulation of calcium ion transmembrane transport	12/402	174/18870	0.000364792	0.00380317	0.00281126	CASQ2/ATP1A2/LYN/TRPC1/AKAP6/RYR2/PTPN6/PLN/STAC/DMD/CXCL10/CEMIP	12
GO:0140895	BP	GO:0140895	cell surface toll-like receptor signaling pathway	7/402	63/18870	0.000374443	0.00388351	0.00287064	OAS1/LYN/SCIMP/PIK3AP1/PTPN22/CD14/NR1H3	7
GO:1902905	BP	GO:1902905	positive regulation of supramolecular fiber organization	12/402	175/18870	0.000384288	0.00396501	0.00293089	CFL2/ACTN2/NCKAP1L/PLEK/MTSS1/PFN2/SYNPO2/LMOD1/HCK/RGCC/SFRP1/GPR65	12
GO:0097067	BP	GO:0097067	cellular response to thyroid hormone stimulus	4/402	17/18870	0.000387552	0.00397813	0.00294059	THRB/CTSH/CTSL/CTSS	4
GO:0010927	BP	GO:0010927	cellular component assembly involved in morphogenesis	10/402	128/18870	0.00041912	0.00422612	0.0031239	CFL2/CNTN1/PGM5/ACTN2/MYOZ2/FLNC/LMOD1/PLN/EPB41L3/ACTC1	10
GO:0031623	BP	GO:0031623	receptor internalization	10/402	128/18870	0.00041912	0.00422612	0.0031239	GRK3/SYK/FCER1G/ITGB2/CD36/GREM1/GRIA1/LILRB4/SELE/CXCL8	10
GO:0034612	BP	GO:0034612	response to tumor necrosis factor	15/402	259/18870	0.000467869	0.00460148	0.00340136	FABP4/TNFRSF21/NPNT/DCSTAMP/SYK/CD14/CCL8/LAPTM5/SFRP1/SELE/CYP1B1/MMP8/CHI3L1/CXCL8/CCL19	15
GO:0002923	BP	GO:0002923	regulation of humoral immune response mediated by circulating immunoglobulin	4/402	18/18870	0.000489947	0.00475999	0.00351853	PTPN6/PTPRC/CR1/FCGR2B	4
GO:0009914	BP	GO:0009914	hormone transport	17/402	319/18870	0.000523287	0.0050228	0.0037128	CD38/ANO1/BTK/KCNA5/LYN/IL1RN/PDE8B/ADCY5/PRKCB/GPLD1/UCP2/ALOX5/SFRP1/VAMP8/SLC16A10/IL1B/CARTPT	17
GO:0046685	BP	GO:0046685	response to arsenic-containing substance	5/402	32/18870	0.000536429	0.00512431	0.00378783	HMOX1/MAPK13/SERPINF1/GRIA1/CYP1B1	5
GO:0019058	BP	GO:0019058	viral life cycle	17/402	321/18870	0.0005615	0.00532558	0.00393661	OAS1/OAS2/OAS3/DPP4/ITGB7/CD4/ANPEP/CD86/CTSL/ICAM1/CCL8/MRC1/VAMP8/CD80/CR1/CLEC5A/CXCL8	17
GO:0051495	BP	GO:0051495	positive regulation of cytoskeleton organization	12/402	184/18870	0.000602945	0.00562514	0.00415804	CFL2/ACTN2/NCKAP1L/PLEK/MTSS1/PFN2/SYNPO2/LMOD1/HCK/RGCC/SFRP1/GPR65	12
GO:0008643	BP	GO:0008643	carbohydrate transport	11/402	159/18870	0.000618544	0.00572926	0.00423501	GPC3/SLC2A12/PRKCB/SORBS1/SLC2A5/SLC37A2/HK2/SLC2A3/AQP9/ITLN1/IL1B	11
GO:0051701	BP	GO:0051701	biological process involved in interaction with host	13/402	211/18870	0.000620158	0.00572926	0.00423501	DPP4/ITGB7/CD4/ANPEP/CD86/CTSL/ICAM1/MRC1/VAMP8/CD80/CR1/CLEC5A/CXCL8	13
GO:0030865	BP	GO:0030865	cortical cytoskeleton organization	6/402	50/18870	0.000648101	0.00596283	0.00440765	NCKAP1L/PLEK/NLGN1/LCP1/EPB41L3/IQGAP2	6
GO:0034219	BP	GO:0034219	carbohydrate transmembrane transport	10/402	136/18870	0.000676021	0.00617495	0.00456445	GPC3/SLC2A12/PRKCB/SORBS1/SLC2A5/HK2/SLC2A3/AQP9/ITLN1/IL1B	10
GO:0097006	BP	GO:0097006	regulation of plasma lipoprotein particle levels	8/402	91/18870	0.000720287	0.00647772	0.00478825	HMOX1/NCEH1/GPLD1/CD36/LIPA/PLA2G7/LPL/PLTP	8
GO:1903978	BP	GO:1903978	regulation of microglial cell activation	4/402	20/18870	0.000750043	0.00670005	0.0049526	GRN/CTSC/PTPRC/MMP8	4
GO:0030239	BP	GO:0030239	myofibril assembly	7/402	71/18870	0.000778212	0.00690533	0.00510434	CFL2/PGM5/ACTN2/MYOZ2/FLNC/LMOD1/ACTC1	7
GO:0055006	BP	GO:0055006	cardiac cell development	8/402	93/18870	0.000831967	0.00736595	0.00544482	ACTN2/BMPR1A/AKAP6/MEIS1/PRKG1/HEY2/SGCD/ACTC1	8
GO:0015908	BP	GO:0015908	fatty acid transport	9/402	116/18870	0.000847388	0.00742022	0.00548494	FABP4/ACSL5/SYK/SLCO2B1/PLIN2/SLCO2A1/FABP5P3/CD36/IL1B	9
GO:0032411	BP	GO:0032411	positive regulation of transporter activity	8/402	94/18870	0.000892797	0.00774986	0.00572861	ACTN2/AKAP6/RYR2/STAC/DMD/SGK1/CTSS/NR1H3	8
GO:0141087	BP	GO:0141087	positive regulation of inflammasome-mediated signaling pathway	4/402	21/18870	0.00091106	0.00784022	0.0057954	BTK/PTPN22/CD36/GBP5	4
GO:0140962	BP	GO:0140962	multicellular organismal-level chemical homeostasis	7/402	73/18870	0.000919454	0.00786163	0.00581122	OAS1/HMOX1/CTSH/ADGRF5/NEO1/LIPA/SLC11A1	7
GO:0033674	BP	GO:0033674	positive regulation of kinase activity	17/402	337/18870	0.000963316	0.00818408	0.00604958	NOX4/LCP2/CSF1R/CD300A/CD4/CD86/RGCC/FGR/PTPRC/DUSP19/SLC11A1/CEMIP/IL18/CHI3L1/IL1B/CARTPT/CCL19	17
GO:0035592	BP	GO:0035592	establishment of protein localization to extracellular region	18/402	369/18870	0.00101267	0.00853079	0.00630586	CD38/ANO1/KCNA5/PLEK/IL1RN/PDE8B/ADCY5/MYOM1/PRKCB/GPLD1/UCP2/NEO1/MYH10/ALOX5/SFRP1/NR1H3/IL1B/CARTPT	18
GO:0009308	BP	GO:0009308	amine metabolic process	9/402	119/18870	0.00101689	0.00854833	0.00631883	SLC22A3/MAOB/TDO2/NPR1/ITGAM/ITGB2/KMO/KYNU/SULT1C2	9
GO:0034109	BP	GO:0034109	homotypic cell-cell adhesion	8/402	96/18870	0.00102515	0.00859961	0.00635673	LYN/PLEK/PTPN6/SYK/FERMT3/PLAUR/PRKG1/MMRN1	8
GO:0051452	BP	GO:0051452	intracellular pH reduction	6/402	55/18870	0.00108141	0.00899594	0.0066497	GRN/DMXL2/SLAMF8/CA2/ATP6V0D2/SLC11A1	6
GO:0009410	BP	GO:0009410	response to xenobiotic stimulus	20/402	434/18870	0.00109111	0.00905784	0.00669545	CD38/VAV3/LYN/NCKAP1L/NCEH1/PRKCB/MAOB/GPLD1/CYBB/SLCO2B1/PLIN2/LIPA/GRIA1/SFRP1/SLC28A3/PRKAA2/FBP1/CYP1B1/IL1B/CD69	20
GO:2001235	BP	GO:2001235	positive regulation of apoptotic signaling pathway	10/402	145/18870	0.00110782	0.00915847	0.00676983	CTSC/CTSH/TNFSF10/CTSL/SFRP1/CTSS/PTPRC/S100A9/VNN1/S100A8	10
GO:0001959	BP	GO:0001959	regulation of cytokine-mediated signaling pathway	11/402	171/18870	0.00112678	0.00929594	0.00687145	OAS1/OAS3/RBM47/IL1RN/PTPN6/SYK/LAPTM5/NR1H3/PTPRC/MMP8/MMP12	11
GO:1901653	BP	GO:1901653	cellular response to peptide	18/402	374/18870	0.00117848	0.0096626	0.00714248	ACTN2/ANO1/KANK1/LYN/LDOC1/PRKCB/GPLD1/SORBS1/UCP2/PTPN22/ICAM1/CD36/CA2/GRIA1/FBP1/FCGR2B/CYP1B1/IL1B	18
GO:0002440	BP	GO:0002440	production of molecular mediator of immune response	16/402	314/18870	0.00121278	0.00990313	0.00732028	BTK/SCIMP/SYK/CD86/PTPN22/CD36/LAPTM5/LILRB4/PTPRC/ACP5/CR1/IL13RA2/IL18/FCGR2B/TREM1/IL1B	16
GO:0071248	BP	GO:0071248	cellular response to metal ion	12/402	200/18870	0.00124823	0.0101046	0.00746917	FABP4/HMOX1/NLGN1/GPLD1/CYBB/UCP2/MMP9/SERPINF1/PRKAA2/FBP1/SLC11A1/CPNE4	12
GO:0006576	BP	GO:0006576	biogenic amine metabolic process	8/402	99/18870	0.00125263	0.0101046	0.00746917	SLC22A3/MAOB/TDO2/NPR1/ITGAM/ITGB2/KMO/KYNU	8
GO:0030282	BP	GO:0030282	bone mineralization	9/402	123/18870	0.00128461	0.0103208	0.00762902	IBSP/GPC3/BMPR1A/CCR1/ASPN/ALOX5/GREM1/FGR/SNX10	9
GO:0071692	BP	GO:0071692	protein localization to extracellular region	18/402	377/18870	0.00128866	0.0103326	0.00763772	CD38/ANO1/KCNA5/PLEK/IL1RN/PDE8B/ADCY5/MYOM1/PRKCB/GPLD1/UCP2/NEO1/MYH10/ALOX5/SFRP1/NR1H3/IL1B/CARTPT	18
GO:1990840	BP	GO:1990840	response to lectin	4/402	23/18870	0.00130337	0.0103879	0.00767865	LYN/TYROBP/SYK/PAK3	4
GO:1990858	BP	GO:1990858	cellular response to lectin	4/402	23/18870	0.00130337	0.0103879	0.00767865	LYN/TYROBP/SYK/PAK3	4
GO:0140448	BP	GO:0140448	signaling receptor ligand precursor processing	5/402	39/18870	0.00135757	0.0107664	0.00795843	DPP4/MME/CTSL/PLA2G7/CPA3	5
GO:0006002	BP	GO:0006002	fructose 6-phosphate metabolic process	3/402	11/18870	0.00139419	0.0108519	0.00802158	HK3/HK2/FBP1	3
GO:0070189	BP	GO:0070189	kynurenine metabolic process	3/402	11/18870	0.00139419	0.0108519	0.00802158	TDO2/KMO/KYNU	3
GO:0071492	BP	GO:0071492	cellular response to UV-A	3/402	11/18870	0.00139419	0.0108519	0.00802158	MME/MMP9/MMP1	3
GO:0002832	BP	GO:0002832	negative regulation of response to biotic stimulus	10/402	150/18870	0.00143163	0.011057	0.00817323	OAS1/OAS3/GRN/HAVCR2/VSIG4/PTPN22/SLAMF8/NR1H3/CR1/MMP12	10
GO:0051347	BP	GO:0051347	positive regulation of transferase activity	19/402	414/18870	0.00151089	0.0116467	0.00860909	NOX4/PARM1/LCP2/CSF1R/CD300A/CD4/CD86/RGCC/GREM1/FGR/PTPRC/DUSP19/SLC11A1/CEMIP/IL18/CHI3L1/IL1B/CARTPT/CCL19	19
GO:0070588	BP	GO:0070588	calcium ion transmembrane transport	17/402	352/18870	0.00154087	0.0117642	0.00869599	CASQ2/ATP1A2/PLCB4/LYN/TRPC1/AKAP6/RYR2/PTPN6/PLN/NALCN/PLCE1/STAC/DMD/PTPRC/CXCL10/CEMIP/CCL19	17
GO:1901136	BP	GO:1901136	carbohydrate derivative catabolic process	11/402	178/18870	0.00155623	0.0118588	0.00876591	BTK/NPL/PDE8B/CTSL/AOAH/CEMIP/VNN1/MMP12/LYVE1/CHI3L1/CHIT1	11
GO:0014706	BP	GO:0014706	striated muscle tissue development	14/402	264/18870	0.00166262	0.0125736	0.00929424	MYOCD/PGM5/NOX4/ACTN2/BMPR1A/AKAP6/RYR2/MEIS1/PLN/PRKG1/HEY2/SGCD/ACTC1/GREM1	14
GO:0050808	BP	GO:0050808	synapse organization	21/402	483/18870	0.0016975	0.0127889	0.00945341	NEGR1/PDZRN3/SPARCL1/FILIP1/LRRN1/UNC13C/PFN2/IL10RA/NLGN1/C1QA/CAP2/ITGAM/PAK3/C1QC/C1QB/C5AR1/PLXNC1/GRIA1/ADGRL3/PCDHB4/FCGR2B	21
GO:0010878	BP	GO:0010878	cholesterol storage	4/402	25/18870	0.00180048	0.0134129	0.00991467	CD36/LIPA/NR1H3/LPL	4
GO:0007584	BP	GO:0007584	response to nutrient	10/402	155/18870	0.00182849	0.0135045	0.00998238	PRKCB/CYBB/C2/FOLR2/LIPA/KYNU/SFRP1/CXCL10/LPL/CYP1B1	10
GO:0043312	BP	GO:0043312	neutrophil degranulation	3/402	12/18870	0.00182969	0.0135045	0.00998238	SYK/ITGAM/ITGB2	3
GO:0071356	BP	GO:0071356	cellular response to tumor necrosis factor	13/402	238/18870	0.00185566	0.0136416	0.0100837	FABP4/TNFRSF21/NPNT/DCSTAMP/SYK/CCL8/LAPTM5/SFRP1/CYP1B1/MMP8/CHI3L1/CXCL8/CCL19	13
GO:0006940	BP	GO:0006940	regulation of smooth muscle contraction	6/402	61/18870	0.0018614	0.0136416	0.0100837	CNN1/ATP1A2/MYOCD/NPNT/PRKG1/PLCE1	6
GO:0034113	BP	GO:0034113	heterotypic cell-cell adhesion	6/402	61/18870	0.0018614	0.0136416	0.0100837	ITGB7/IL1RN/ITGB2/ITGAX/PTPRC/IL1B	6
GO:0060759	BP	GO:0060759	regulation of response to cytokine stimulus	11/402	183/18870	0.00193843	0.014073	0.0104026	OAS1/OAS3/RBM47/IL1RN/PTPN6/SYK/LAPTM5/NR1H3/PTPRC/MMP8/MMP12	11
GO:0140888	BP	GO:0140888	interferon-mediated signaling pathway	8/402	107/18870	0.00205955	0.0148982	0.0110126	OAS1/OAS2/OAS3/RBM47/PTPN6/HCK/NR1H3/MMP12	8
GO:0042537	BP	GO:0042537	benzene-containing compound metabolic process	4/402	26/18870	0.00209246	0.0150674	0.0111376	TDO2/KMO/KYNU/CYP1B1	4
GO:0032409	BP	GO:0032409	regulation of transporter activity	14/402	271/18870	0.00211856	0.0152147	0.0112466	CASQ2/ATP1A2/ACTN2/AKAP6/RYR2/NLGN1/PLN/KCNAB1/STAC/MMP9/DMD/SGK1/CTSS/NR1H3	14
GO:0000768	BP	GO:0000768	syncytium formation by plasma membrane fusion	6/402	63/18870	0.00219821	0.0157302	0.0116276	TYROBP/DOCK2/DCSTAMP/CD53/NEO1/CXCL10	6
GO:0140253	BP	GO:0140253	cell-cell fusion	6/402	63/18870	0.00219821	0.0157302	0.0116276	TYROBP/DOCK2/DCSTAMP/CD53/NEO1/CXCL10	6
GO:0046394	BP	GO:0046394	carboxylic acid biosynthetic process	16/402	334/18870	0.00227347	0.0162397	0.0120042	OSBPL3/ACADL/TBXAS1/SYK/HACD1/KMO/NLRC4/DHRS9/ALOX5/KYNU/NR1H3/BCAT1/PRKAA2/LPL/SDS/IL1B	16
GO:0098761	BP	GO:0098761	cellular response to interleukin-7	3/402	13/18870	0.00234122	0.0164459	0.0121566	BTK/IL2RG/IL7R	3
GO:0060338	BP	GO:0060338	regulation of type I interferon-mediated signaling pathway	5/402	44/18870	0.00234765	0.0164459	0.0121566	OAS1/OAS3/RBM47/PTPN6/MMP12	5
GO:0043087	BP	GO:0043087	regulation of GTPase activity	15/402	307/18870	0.00255563	0.0177472	0.0131185	ADAP2/VAV3/ARHGAP25/DOCK8/RALGPS2/ARHGEF26/RASGRP3/PRKG1/SYDE2/PLXNC1/CCL8/SFRP1/GPR65/RGS1/CCL19	15
GO:0048738	BP	GO:0048738	cardiac muscle tissue development	13/402	247/18870	0.00256657	0.0177758	0.0131397	MYOCD/NOX4/ACTN2/BMPR1A/AKAP6/RYR2/MEIS1/PLN/PRKG1/HEY2/SGCD/ACTC1/GREM1	13
GO:0071333	BP	GO:0071333	cellular response to glucose stimulus	9/402	136/18870	0.00256866	0.0177758	0.0131397	NOX4/ANO1/PDE8B/ADCY5/GPLD1/UCP2/ICAM1/SERPINF1/PRKAA2	9
GO:0071347	BP	GO:0071347	cellular response to interleukin-1	8/402	111/18870	0.00259291	0.0178393	0.0131866	IL1RN/MAPK13/KMO/CCL8/SFRP1/IL1B/CXCL8/CCL19	8
GO:0140894	BP	GO:0140894	endolysosomal toll-like receptor signaling pathway	5/402	45/18870	0.0025957	0.0178393	0.0131866	OAS1/HAVCR2/SCIMP/PIK3AP1/PTPN22	5
GO:0009615	BP	GO:0009615	response to virus	19/402	436/18870	0.00270152	0.0185029	0.0136771	MX2/OAS1/OAS2/OAS3/DDX60L/PIM2/IFI44/PTPN22/ITGAX/CCL8/FGR/PTPRC/VAMP8/CXCL10/GBP5/IFI44L/MMP12/IL1B/CCL19	19
GO:0003094	BP	GO:0003094	glomerular filtration	4/402	28/18870	0.00277135	0.0188839	0.0139588	MCAM/IGHA1/ADGRF5/JCHAIN	4
GO:0010922	BP	GO:0010922	positive regulation of phosphatase activity	4/402	28/18870	0.00277135	0.0188839	0.0139588	PLEK/CD300A/GPLD1/PTPRC	4
GO:0090594	BP	GO:0090594	inflammatory response to wounding	4/402	28/18870	0.00277135	0.0188839	0.0139588	GRN/HMOX1/PTPN6/ALOX5	4
GO:0034605	BP	GO:0034605	cellular response to heat	6/402	66/18870	0.00278702	0.0189584	0.0140138	ANO1/LYN/HMOX1/TFEC/STAC/CXCL10	6
GO:0070141	BP	GO:0070141	response to UV-A	3/402	14/18870	0.00293297	0.0197827	0.0146231	MME/MMP9/MMP1	3
GO:0098760	BP	GO:0098760	response to interleukin-7	3/402	14/18870	0.00293297	0.0197827	0.0146231	BTK/IL2RG/IL7R	3
GO:0052547	BP	GO:0052547	regulation of peptidase activity	15/402	312/18870	0.002977	0.0200121	0.0147927	LYN/GRN/SYK/PLAUR/NLRC4/CTSH/TNFSF10/CTSL/MMP9/SERPINF1/LAPTM5/CTSS/CR1/S100A9/S100A8	15
GO:0008360	BP	GO:0008360	regulation of cell shape	9/402	140/18870	0.00312143	0.0209125	0.0154583	CSF1R/SHROOM3/BAMBI/ITGB2/HCK/EPB41L3/PLXNC1/MYH10/FGR	9
GO:0003015	BP	GO:0003015	heart process	13/402	255/18870	0.00337287	0.0224465	0.0165922	CASQ2/ATP1A2/NOX4/HSPB7/KCNA5/TRPC1/RYR2/PLN/THRB/HEY2/SGCD/DMD/ACTC1	13
GO:0010721	BP	GO:0010721	negative regulation of cell development	14/402	287/18870	0.00355738	0.0233544	0.0172633	BMPR1A/ID4/LYN/MAP2/C1QC/SEMA3D/LILRB3/LILRB4/SFRP1/TMEM176A/CR1/FCGR2B/IL1B/CARTPT	14
GO:0060142	BP	GO:0060142	regulation of syncytium formation by plasma membrane fusion	4/402	30/18870	0.00358732	0.0233544	0.0172633	TYROBP/DCSTAMP/CD53/CXCL10	4
GO:0070168	BP	GO:0070168	negative regulation of biomineral tissue development	4/402	30/18870	0.00358732	0.0233544	0.0172633	CCR1/HEY2/ASPN/GREM1	4
GO:0034341	BP	GO:0034341	response to type II interferon	9/402	143/18870	0.0035944	0.0233544	0.0172633	IRF8/HCK/CCL8/MRC1/KYNU/NR1H3/GBP5/SLC11A1/CCL19	9
GO:0001768	BP	GO:0001768	establishment of T cell polarity	3/402	15/18870	0.00360874	0.0233544	0.0172633	DOCK2/DOCK8/CCL19	3
GO:0032230	BP	GO:0032230	positive regulation of synaptic transmission, GABAergic	3/402	15/18870	0.00360874	0.0233544	0.0172633	NLGN1/NALCN/CA2	3
GO:1905153	BP	GO:1905153	regulation of membrane invagination	3/402	15/18870	0.00360874	0.0233544	0.0172633	NCKAP1L/CD300A/CD36	3
GO:0048662	BP	GO:0048662	negative regulation of smooth muscle cell proliferation	6/402	70/18870	0.00374654	0.0241679	0.0178646	CNN1/MYOCD/VIPR2/HMOX1/NPR1/PRKG1	6
GO:1903034	BP	GO:1903034	regulation of response to wounding	10/402	173/18870	0.00404886	0.0258367	0.0190982	KANK1/GRN/PTPN6/PLAUR/PRKG1/MMRN1/NEO1/CD36/TSPAN8/ALOX5	10
GO:1900027	BP	GO:1900027	regulation of ruffle assembly	4/402	31/18870	0.00405054	0.0258367	0.0190982	KANK1/PFN2/NLGN1/ICAM1	4
GO:0060976	BP	GO:0060976	coronary vasculature development	5/402	50/18870	0.00412815	0.0262479	0.0194022	GPC3/MYOCD/PRDM1/HEY2/SGCD	5
GO:0009074	BP	GO:0009074	aromatic amino acid family catabolic process	3/402	16/18870	0.00437197	0.0274485	0.0202896	TDO2/KMO/KYNU	3
GO:0051014	BP	GO:0051014	actin filament severing	3/402	16/18870	0.00437197	0.0274485	0.0202896	CFL2/GMFG/CAPG	3
GO:0071887	BP	GO:0071887	leukocyte apoptotic process	8/402	121/18870	0.00440182	0.0275926	0.0203961	BTK/TNFRSF21/LYN/DOCK8/CTSL/LIPA/IL7R/CCL19	8
GO:0043407	BP	GO:0043407	negative regulation of MAP kinase activity	5/402	51/18870	0.00449844	0.028154	0.0208111	LYN/CD300A/PTPN22/DUSP19/IL1B	5
GO:0009072	BP	GO:0009072	aromatic amino acid metabolic process	4/402	32/18870	0.00455255	0.0283593	0.0209629	TPH1/TDO2/KMO/KYNU	4
GO:0043409	BP	GO:0043409	negative regulation of MAPK cascade	10/402	176/18870	0.0045687	0.0284156	0.0210045	DUSP26/RPS6KA6/LYN/CD300A/PTPN6/PTPN22/LILRB4/PTPRC/DUSP19/IL1B	10
GO:0006968	BP	GO:0006968	cellular defense response	5/402	52/18870	0.00489176	0.0301432	0.0222815	RAB23/TYROBP/C5AR1/NCF2/CLEC5A	5
GO:0010743	BP	GO:0010743	regulation of macrophage derived foam cell differentiation	4/402	33/18870	0.0050948	0.0312017	0.0230639	CD36/NR1H3/IL18/LPL	4
GO:1990868	BP	GO:1990868	response to chemokine	7/402	99/18870	0.00525235	0.0319218	0.0235962	CCR1/LYN/DOCK8/CCL8/CXCL10/CXCL8/CCL19	7
GO:1990869	BP	GO:1990869	cellular response to chemokine	7/402	99/18870	0.00525235	0.0319218	0.0235962	CCR1/LYN/DOCK8/CCL8/CXCL10/CXCL8/CCL19	7
GO:1904645	BP	GO:1904645	response to amyloid-beta	5/402	53/18870	0.00530888	0.0321187	0.0237418	ICAM1/MMP9/CD36/FCGR2B/MMP12	5
GO:0006026	BP	GO:0006026	aminoglycan catabolic process	4/402	34/18870	0.00567866	0.0339444	0.0250913	CEMIP/LYVE1/CHI3L1/CHIT1	4
GO:0008037	BP	GO:0008037	cell recognition	9/402	154/18870	0.00582668	0.0347253	0.0256685	CNTN4/NEXN/TNFRSF21/DOCK2/DOCK8/HAVCR2/FOLR2/CD36/CCL19	9
GO:0032890	BP	GO:0032890	regulation of organic acid transport	6/402	77/18870	0.00598592	0.0355681	0.0262915	ATP1A2/ACSL5/SYK/PRKG1/KMO/IL1B	6
GO:0032535	BP	GO:0032535	regulation of cellular component size	16/402	370/18870	0.00609358	0.036154	0.0267246	CFL2/ACTN2/VAV3/KANK1/NCKAP1L/PLEK/PFN2/MAP2/LMOD1/PAK3/HCK/DEPTOR/SEMA3D/PLEKHH2/CAPG/IL7R	16
GO:0097094	BP	GO:0097094	craniofacial suture morphogenesis	3/402	18/18870	0.00617294	0.0363012	0.0268334	RAB23/FREM1/MMP16	3
GO:1904044	BP	GO:1904044	response to aldosterone	3/402	18/18870	0.00617294	0.0363012	0.0268334	CYBB/SGK1/PTPRC	3
GO:0043270	BP	GO:0043270	positive regulation of monoatomic ion transport	11/402	214/18870	0.00634803	0.03695	0.027313	CNTN1/ACTN2/CCR1/TRPC1/AKAP6/RYR2/STAC/DMD/CTSS/CXCL10/CEMIP	11
GO:0010827	BP	GO:0010827	regulation of glucose transmembrane transport	6/402	78/18870	0.00637128	0.0369775	0.0273333	GPC3/PRKCB/SORBS1/HK2/ITLN1/IL1B	6
GO:0022600	BP	GO:0022600	digestive system process	7/402	103/18870	0.00650572	0.0375939	0.0277889	IL10RA/CD36/LIPA/SLC2A5/SGK1/SNX10/NR1H3	7
GO:1901655	BP	GO:1901655	cellular response to ketone	7/402	103/18870	0.00650572	0.0375939	0.0277889	ADCY5/SERPINF1/SGK1/SFRP1/PRKAA2/FBP1/CYP1B1	7
GO:0045936	BP	GO:0045936	negative regulation of phosphate metabolic process	16/402	376/18870	0.00706779	0.0406652	0.0300593	MYOCD/LYN/NCKAP1L/PLEK/CD300A/PTPN6/SAMSN1/PRKG1/DEPTOR/PTPN22/DMD/LILRB4/SFRP1/PTPRC/DUSP19/IL1B	16
GO:0030324	BP	GO:0030324	lung development	10/402	188/18870	0.00719342	0.0409862	0.0302965	GPC3/MYOCD/BMPR1A/PGR/MME/THRB/CTSH/LIPA/MMP12/CHI3L1	10
GO:0001503	BP	GO:0001503	ossification	18/402	444/18870	0.00719839	0.0409862	0.0302965	IBSP/GPC3/BMPR1A/ID4/CCR1/NPNT/TPH1/SCUBE3/GPLD1/BAMBI/ASPN/ALOX5/GREM1/FGR/SNX10/SFRP1/CLEC5A/MMP16	18
GO:0002544	BP	GO:0002544	chronic inflammatory response	3/402	19/18870	0.00721594	0.0409862	0.0302965	S100A9/VNN1/S100A8	3
GO:0042053	BP	GO:0042053	regulation of dopamine metabolic process	3/402	19/18870	0.00721594	0.0409862	0.0302965	MAOB/ITGAM/ITGB2	3
GO:0071800	BP	GO:0071800	podosome assembly	3/402	19/18870	0.00721594	0.0409862	0.0302965	BIN2/HCK/LCP1	3
GO:1901881	BP	GO:1901881	positive regulation of protein depolymerization	3/402	19/18870	0.00721594	0.0409862	0.0302965	CFL2/ACTN2/PLEK	3
GO:1903828	BP	GO:1903828	negative regulation of protein localization	11/402	218/18870	0.00725803	0.0411083	0.0303867	RAB23/ACTN2/MRAP2/PDE8B/UCP2/NEO1/CD36/LILRB4/SFRP1/NR1H3/IL1B	11
GO:0044546	BP	GO:0044546	NLRP3 inflammasome complex assembly	4/402	37/18870	0.00769327	0.0431471	0.0318938	BTK/PTPN22/CD36/GBP5	4
GO:0141085	BP	GO:0141085	regulation of inflammasome-mediated signaling pathway	4/402	37/18870	0.00769327	0.0431471	0.0318938	BTK/PTPN22/CD36/GBP5	4
GO:0019730	BP	GO:0019730	antimicrobial humoral response	8/402	133/18870	0.00770445	0.0431471	0.0318938	IGHM/IGHA1/JCHAIN/CXCL10/LYZ/SLC11A1/S100A9/CXCL8	8
GO:0030048	BP	GO:0030048	actin filament-based movement	8/402	133/18870	0.00770445	0.0431471	0.0318938	ATP1A2/KCNA5/RYR2/MYO1F/PLN/SGCD/MYH10/ACTC1	8
GO:1904950	BP	GO:1904950	negative regulation of establishment of protein localization	8/402	133/18870	0.00770445	0.0431471	0.0318938	RAB23/PDE8B/UCP2/NEO1/CD36/SFRP1/NR1H3/IL1B	8
GO:0002526	BP	GO:0002526	acute inflammatory response	7/402	107/18870	0.00796913	0.0444424	0.0328513	IL31RA/BTK/CD163/LIPA/FCGR2B/VNN1/IL1B	7
GO:0007586	BP	GO:0007586	digestion	8/402	134/18870	0.00804612	0.0448091	0.0331224	IL10RA/CD36/LIPA/SLC2A5/SGK1/SNX10/NR1H3/CHIT1	8
GO:0060353	BP	GO:0060353	regulation of cell adhesion molecule production	3/402	20/18870	0.00835699	0.0459634	0.0339756	MYOCD/IL1B/CXCL8	3
GO:0140354	BP	GO:0140354	lipid import into cell	3/402	20/18870	0.00835699	0.0459634	0.0339756	ACSL5/CD36/LIPA	3
GO:0030667	CC	GO:0030667	secretory granule membrane	32/422	314/19886	2.24e-13	7.77e-11	5.85e-11	NCKAP1L/TYROBP/CD300A/STK10/LAIR1/ITGAL/PLAUR/ITGAM/CYBB/ANPEP/MME/CD68/FCER1G/ITGB2/KCNAB2/CD53/C5AR1/ITGAX/CD14/LILRB3/CD36/PCDH7/SLC2A5/SLC2A3/PTPRC/VAMP8/IQGAP2/CR1/SLC11A1/CLEC5A/VNN1/FPR1	32
GO:0009897	CC	GO:0009897	external side of plasma membrane	34/422	387/19886	2.74e-12	3.17e-10	2.38e-10	IL31RA/BMPR1A/CD163/CCR1/CD4/ITGAL/MCAM/CD84/PLAUR/ITGAM/ANPEP/TCN2/FCER1G/ITGB2/IL2RG/CD163L1/CD86/SLAMF6/FOLR2/ICAM1/ITGAX/CD14/CD36/SLAMF7/SELE/PTPRC/ST14/CD80/CXCL10/IL13RA2/FCGR2B/GRIA2/CD69/IL7R	34
GO:0045121	CC	GO:0045121	membrane raft	24/422	286/19886	1.19e-08	5.51e-07	4.14e-07	ATP1A2/BMPR1A/DPP4/BTK/KCNA5/LYN/LCP2/AKAP6/CD4/ITGAM/MME/SORBS1/ITGB2/HCK/CD48/ICAM1/CD14/CD36/DMD/SELE/PTPRC/MS4A4A/CR1/ITLN1	24
GO:0098857	CC	GO:0098857	membrane microdomain	24/422	287/19886	1.27e-08	5.51e-07	4.14e-07	ATP1A2/BMPR1A/DPP4/BTK/KCNA5/LYN/LCP2/AKAP6/CD4/ITGAM/MME/SORBS1/ITGB2/HCK/CD48/ICAM1/CD14/CD36/DMD/SELE/PTPRC/MS4A4A/CR1/ITLN1	24
GO:0030139	CC	GO:0030139	endocytic vesicle	25/422	348/19886	1.25e-07	4.83e-06	3.63e-06	RAB23/RAC2/DPP4/CD163/LYN/CD4/MTSS1/STAB1/SCIMP/SYK/CYBB/CTSL/CD36/MPEG1/NCF2/GRIA1/CTSS/VAMP8/ATP6V0D2/SLC11A1/CEMIP/GRIA2/SCGB3A2/IL7R/MARCO	25
GO:0062023	CC	GO:0062023	collagen-containing extracellular matrix	28/422	429/19886	1.63e-07	5.64e-06	4.24e-06	GPC3/SPARCL1/ANGPTL1/NPNT/SBSPON/C1QA/CTSC/C1QC/C1QB/CTSH/CTSL/MMRN1/FREM1/ICAM1/ASPN/MMP9/GREM1/SERPINF1/SFRP1/CTSS/F13A1/VWF/S100A9/MMP8/ADAMDEC1/CPA3/S100A8/MARCO	28
GO:0098636	CC	GO:0098636	protein complex involved in cell adhesion	10/422	57/19886	2.95e-07	9.31e-06	7e-06	ITGB7/LYN/ITGAL/NLGN1/PLAUR/ITGAM/ITGB2/MMRN1/ITGAX/CD80	10
GO:0044853	CC	GO:0044853	plasma membrane raft	13/422	112/19886	7.46e-07	2.16e-05	1.62e-05	ATP1A2/BMPR1A/KCNA5/LCP2/AKAP6/ITGAM/SORBS1/ITGB2/HCK/CD36/SELE/MS4A4A/CR1	13
GO:0031674	CC	GO:0031674	I band	14/422	146/19886	2.87e-06	5.85e-05	4.4e-05	FHL5/CFL2/CASQ2/PGM5/SYNC/NEXN/ACTN2/MYOZ2/FLNC/KCNA5/RYR2/SYNPO2/DMD/ACTC1	14
GO:0030055	CC	GO:0030055	cell-substrate junction	24/422	431/19886	1.87e-05	0.000296478	0.000223044	CNN1/ENAH/PGM5/NOX4/NEXN/ACTN2/RAC2/DPP4/ITGB7/FLNC/APBB1IP/MCAM/SYNPO2/FERMT3/PLAUR/MME/SORBS1/ITGB2/HCK/LCP1/ICAM1/DMD/ACTC1/PTPRC	24
GO:0030175	CC	GO:0030175	filopodium	11/422	108/19886	1.88e-05	0.000296478	0.000223044	ENAH/OSBPL3/ACTN2/PPP1R9A/MAP2/SCIMP/NLGN1/LCP1/DMD/ACTC1/IQGAP2	11
GO:0009898	CC	GO:0009898	cytoplasmic side of plasma membrane	14/422	173/19886	2.04e-05	0.000298443	0.000224522	PGM5/LYN/SYK/KCNAB1/KCNAB2/HCK/PTPN22/STAC/FGR/LILRB4/GEM/FRK/PTPRC/RGS1	14
GO:0008305	CC	GO:0008305	integrin complex	6/422	31/19886	4.14e-05	0.000552245	0.000415461	ITGB7/LYN/ITGAL/ITGAM/ITGB2/ITGAX	6
GO:0042383	CC	GO:0042383	sarcolemma	12/422	141/19886	4.83e-05	0.000598558	0.000450303	ATP1A2/SGCE/PGM5/SYNC/FLNC/AKAP6/RYR2/PRKG1/SGCD/STAC/DMD/SLC2A5	12
GO:0031252	CC	GO:0031252	cell leading edge	22/422	423/19886	0.000112729	0.00126184	0.000949295	ENAH/SGCE/RAC2/DPP4/KANK1/APBB1IP/PLEK/MTSS1/DOCK8/ARHGEF26/SCIMP/SAMSN1/PLCE1/LCP1/EPB41L3/MYH10/ACTC1/FGR/GRIA1/PLEKHH2/IQGAP2/CAPG	22
GO:0016010	CC	GO:0016010	dystrophin-associated glycoprotein complex	4/422	18/19886	0.000483113	0.00441159	0.00331889	SGCE/PGM5/SGCD/DMD	4
GO:0043020	CC	GO:0043020	NADPH oxidase complex	4/422	18/19886	0.000483113	0.00441159	0.00331889	NOX4/RAC2/CYBB/NCF2	4
GO:0071745	CC	GO:0071745	IgA immunoglobulin complex	3/422	10/19886	0.00101899	0.00906637	0.00682075	IGHA1/IGKC/JCHAIN	3
GO:0090665	CC	GO:0090665	glycoprotein complex	4/422	23/19886	0.00128557	0.0108803	0.00818537	SGCE/PGM5/SGCD/DMD	4
GO:0019897	CC	GO:0019897	extrinsic component of plasma membrane	9/422	126/19886	0.00148397	0.0122604	0.00922367	CDH19/LYN/SYK/KCNAB1/KCNAB2/HCK/STAC/FGR/FRK	9
GO:0042571	CC	GO:0042571	immunoglobulin complex, circulating	3/422	12/19886	0.00181001	0.0142744	0.0107388	IGHM/IGHA1/JCHAIN	3
GO:0044224	CC	GO:0044224	juxtaparanode region of axon	3/422	12/19886	0.00181001	0.0142744	0.0107388	KCNAB1/KCNAB2/EPB41L3	3
GO:0031253	CC	GO:0031253	cell projection membrane	16/422	352/19886	0.00368086	0.0271757	0.0204446	SGCE/DPP4/KANK1/PLEK/DOCK8/SCIMP/PRKCB/LCP1/EPB41L3/CD36/DMD/FGR/GRIA1/SLC28A3/ITLN1/PROM1	16
GO:0030027	CC	GO:0030027	lamellipodium	11/422	201/19886	0.00388918	0.0281155	0.0211517	ENAH/RAC2/DPP4/APBB1IP/DOCK8/PLCE1/MYH10/ACTC1/PLEKHH2/IQGAP2/CAPG	11
GO:0005775	CC	GO:0005775	vacuolar lumen	10/422	176/19886	0.00445756	0.0315668	0.0237481	GPC3/GRN/CTSC/TCN2/IFI30/CTSL/LIPA/CTSS/FRK/LYZ	10
GO:0019898	CC	GO:0019898	extrinsic component of membrane	11/422	207/19886	0.00484574	0.0336294	0.0252998	CDH19/LYN/SYK/PLAUR/KCNAB1/KCNAB2/HCK/STAC/FGR/SNX10/FRK	11
GO:0031256	CC	GO:0031256	leading edge membrane	10/422	179/19886	0.00501552	0.0341252	0.0256728	SGCE/DPP4/KANK1/PLEK/DOCK8/SCIMP/LCP1/EPB41L3/FGR/GRIA1	10
GO:0016529	CC	GO:0016529	sarcoplasmic reticulum	6/422	75/19886	0.00517475	0.0345315	0.0259785	CASQ2/AKAP6/RYR2/PLN/SGCD/HK2	6
GO:0005178	MF	GO:0005178	integrin binding	17/404	154/18496	4.73e-08	3.04e-05	2.5e-05	IBSP/ACTN2/ITGB7/LYN/NPNT/ITGAL/SYK/FERMT3/ITGAM/ITGB2/LCP1/ICAM1/ITGAX/TSPAN8/JAML/VWF/IL1B	17
GO:0140375	MF	GO:0140375	immune receptor activity	15/404	147/18496	8.13e-07	0.000261519	0.000214918	IL31RA/CCR1/CD4/IL10RA/FCER1G/IL2RG/CTSH/C5AR1/LILRB4/FPR3/CR1/IL13RA2/FCGR2B/FPR1/IL7R	15
GO:0001618	MF	GO:0001618	virus receptor activity	10/404	79/18496	8.32e-06	0.00126779	0.00104188	DPP4/ITGB7/CD4/ANPEP/CD86/ICAM1/MRC1/CD80/CR1/CLEC5A	10
GO:0140272	MF	GO:0140272	exogenous protein binding	10/404	80/18496	9.33e-06	0.00126779	0.00104188	DPP4/ITGB7/CD4/ANPEP/CD86/ICAM1/MRC1/CD80/CR1/CLEC5A	10
GO:0038024	MF	GO:0038024	cargo receptor activity	9/404	64/18496	9.86e-06	0.00126779	0.00104188	CD163/STAB1/ITGAM/ITGB2/FOLR2/CD36/MRC1/LYVE1/MARCO	9
GO:0003779	MF	GO:0003779	actin binding	25/404	438/18496	1.31e-05	0.00140851	0.00115752	CNN1/SMTN/CFL2/ENAH/NEXN/ACTN2/MYOZ2/FLNC/MTSS1/PPP1R9A/PFN2/SYNPO2/MYO1F/SHROOM3/CAP2/LMOD1/SORBS1/LCP1/EPB41L3/DMD/MYH10/GMFG/PLEKHH2/IQGAP2/CAPG	25
GO:0019955	MF	GO:0019955	cytokine binding	13/404	145/18496	1.81e-05	0.00166573	0.00136891	IL31RA/BMPR1A/CCR1/CSF1R/CD4/IL1RN/SCUBE3/IL10RA/IL2RG/CD36/GREM1/IL13RA2/MMP8	13
GO:0017171	MF	GO:0017171	serine hydrolase activity	15/404	196/18496	2.79e-05	0.00224245	0.00184286	DPP4/NCEH1/CTSC/C2/CTSH/MMP19/MMP9/CPVL/CTSS/CFI/ST14/MMP7/MMP8/MMP12/MMP1	15
GO:0001851	MF	GO:0001851	complement component C3b binding	4/404	11/18496	6.55e-05	0.00468179	0.00384752	ITGAM/VSIG4/ITGB2/CR1	4
GO:0008236	MF	GO:0008236	serine-type peptidase activity	14/404	192/18496	8.67e-05	0.00485227	0.00398762	DPP4/CTSC/C2/CTSH/MMP19/MMP9/CPVL/CTSS/CFI/ST14/MMP7/MMP8/MMP12/MMP1	14
GO:0008179	MF	GO:0008179	adenylate cyclase binding	4/404	12/18496	9.66e-05	0.00485227	0.00398762	AKAP6/ADCY5/CAP2/GRIA1	4
GO:0001540	MF	GO:0001540	amyloid-beta binding	9/404	85/18496	9.85e-05	0.00485227	0.00398762	NLGN1/C1QA/ITGAM/ITGB2/CD36/GRIA1/FCGR2B/GRIA2/MARCO	9
GO:0030246	MF	GO:0030246	carbohydrate binding	17/404	273/18496	0.000112713	0.00485227	0.00398762	CNTN1/LGALS9C/HK3/ATRNL1/FREM1/SLC2A5/HK2/PPP1R3C/MRC1/SELE/SLC2A3/ADGRL3/FBP1/CLEC5A/ITLN1/CHI3L1/CD69	17
GO:0097110	MF	GO:0097110	scaffold protein binding	8/404	68/18496	0.000113709	0.00485227	0.00398762	CD163/KCNA5/LYN/SYK/ADCY5/NLGN1/GRIA1/TREM1	8
GO:0004252	MF	GO:0004252	serine-type endopeptidase activity	13/404	174/18496	0.000120741	0.00485227	0.00398762	DPP4/CTSC/C2/CTSH/MMP19/MMP9/CTSS/CFI/ST14/MMP7/MMP8/MMP12/MMP1	13
GO:0035325	MF	GO:0035325	Toll-like receptor binding	4/404	13/18496	0.000137137	0.00518699	0.0042627	SYK/CD36/S100A9/S100A8	4
GO:0019865	MF	GO:0019865	immunoglobulin binding	5/404	24/18496	0.000146328	0.00522718	0.00429572	FCER1G/JCHAIN/GRIA1/VWF/FCGR2B	5
GO:0034987	MF	GO:0034987	immunoglobulin receptor binding	4/404	16/18496	0.000331388	0.0106541	0.00875562	IGHM/IGHA1/JCHAIN/FGR	4
GO:0050664	MF	GO:0050664	oxidoreductase activity, acting on NAD(P)H, oxygen as acceptor	4/404	16/18496	0.000331388	0.0106541	0.00875562	NOX4/CYBB/KMO/NCF2	4
GO:0004715	MF	GO:0004715	non-membrane spanning protein tyrosine kinase activity	6/404	45/18496	0.000414617	0.0126952	0.010433	BTK/LYN/SYK/HCK/FGR/FRK	6
GO:0005543	MF	GO:0005543	phospholipid binding	23/404	484/18496	0.000436199	0.0127489	0.0104771	MARK1/ACTN2/ADAP2/BTK/CD300A/UNC13C/MTSS1/IGHM/BIN2/PFN2/MME/DEPTOR/DAPP1/ARAP2/JCHAIN/SNX10/PLA2G7/MREG/IQGAP2/CAPG/PLTP/TIMD4/CPNE4	23
GO:0001784	MF	GO:0001784	phosphotyrosine residue binding	6/404	47/18496	0.000526896	0.0147302	0.0121053	SLA/PTPN6/SYK/SAMSN1/HCK/FGR	6
GO:0043394	MF	GO:0043394	proteoglycan binding	5/404	36/18496	0.00104674	0.0245504	0.0201756	CTSL/CTSS/PTPRC/LPL/HPSE2	5
GO:0050786	MF	GO:0050786	RAGE receptor binding	3/404	10/18496	0.00110725	0.0245504	0.0201756	S100A9/FPR1/S100A8	3
GO:0005536	MF	GO:0005536	glucose binding	3/404	11/18496	0.00149789	0.0314299	0.0258293	HK3/HK2/SLC2A3	3
GO:0005547	MF	GO:0005547	phosphatidylinositol-3,4,5-trisphosphate binding	5/404	39/18496	0.00151528	0.0314299	0.0258293	ADAP2/BTK/DAPP1/ARAP2/IQGAP2	5
GO:0005540	MF	GO:0005540	hyaluronic acid binding	4/404	24/18496	0.00168523	0.0326141	0.0268024	STAB1/SUSD5/CEMIP/LYVE1	4
GO:0016505	MF	GO:0016505	peptidase activator activity involved in apoptotic process	4/404	24/18496	0.00168523	0.0326141	0.0268024	CTSC/CTSH/CTSL/CTSS	4
GO:0008238	MF	GO:0008238	exopeptidase activity	8/404	102/18496	0.00177507	0.0326141	0.0268024	DPP4/CTSC/ANPEP/MME/CTSH/CPVL/MMP16/CPA3	8
GO:0016298	MF	GO:0016298	lipase activity	9/404	128/18496	0.00200824	0.0358695	0.0294777	PLCB4/CCR1/NCEH1/GPLD1/PLCE1/LIPA/PLBD1/PLA2G7/LPL	9
GO:0008307	MF	GO:0008307	structural constituent of muscle	5/404	42/18496	0.00212227	0.0361843	0.0297364	SMTN/NEXN/ACTN2/MYOM1/DMD	5
GO:0019992	MF	GO:0019992	diacylglycerol binding	3/404	13/18496	0.00251334	0.0382436	0.0314288	UNC13C/RASGRP3/PLTP	3
