# Supplementary material for: Identification and characterization of tryptophan metabolism-related genes in carotid artery plaques
Source: PLoS One. 2026 Feb 2;21(2):e0341122. doi: 10.1371/journal.pone.0341122 (PMC12863520; doi:10.1371/journal.pone.0341122)
Supplement: S3 Table — (XLSX) [file pone.0341122.s003.xlsx]

## Sheet: Supplementary table 3
Supplementary Table 3 The result of KEGG pathway enrichment
ID	category	subcategory	ID	Description	GeneRatio	BgRatio	pvalue	p.adjust	qvalue	geneID	Count
hsa04610	Organismal Systems	Immune system	hsa04610	Complement and coagulation cascades	15/228	88/8848	5.54e-09	1.5e-06	1.13e-06	C1QA/PLAUR/ITGAM/C2/VSIG4/C1QC/ITGB2/C1QB/C5AR1/ITGAX/CFI/F13A1/CR1/VWF/C7	15
hsa04662	Organismal Systems	Immune system	hsa04662	B cell receptor signaling pathway	14/228	91/8848	7.03e-08	9.49e-06	7.14e-06	RAC2/VAV3/BTK/LYN/PTPN6/SYK/PRKCB/PIK3AP1/LOC102723407/RASGRP3/DAPP1/LILRB3/LILRB4/FCGR2B	14
hsa05150	Human Diseases	Infectious disease: bacterial	hsa05150	Staphylococcus aureus infection	14/228	100/8848	2.37e-07	2.13e-05	1.6e-05	ITGAL/C1QA/ITGAM/C2/C1QC/LOC102723407/ITGB2/C1QB/C5AR1/ICAM1/CFI/FPR3/FCGR2B/FPR1	14
hsa04650	Organismal Systems	Immune system	hsa04650	Natural killer cell mediated cytotoxicity	16/228	135/8848	3.39e-07	2.29e-05	1.72e-05	HCST/RAC2/VAV3/TYROBP/LCP2/ITGAL/PTPN6/SYK/PRKCB/FCER1G/LOC102723407/ITGB2/CD48/TNFSF10/ICAM1/SHC4	16
hsa05133	Human Diseases	Infectious disease: bacterial	hsa05133	Pertussis	12/228	78/8848	6.21e-07	2.99e-05	2.25e-05	CFL2/MAPK13/C1QA/ITGAM/C2/IRF8/C1QC/ITGB2/C1QB/CD14/IL1B/CXCL8	12
hsa05323	Human Diseases	Immune disease	hsa05323	Rheumatoid arthritis	13/228	94/8848	7.45e-07	2.99e-05	2.25e-05	ITGAL/LOC102723407/ITGB2/CD86/CTSL/ICAM1/ACP5/CD80/ATP6V0D2/IL18/IL1B/CXCL8/MMP1	13
hsa05171	Human Diseases	Infectious disease: viral	hsa05171	Coronavirus disease - COVID-19	21/228	238/8848	7.76e-07	2.99e-05	2.25e-05	MX2/OAS1/OAS2/OAS3/SYK/PRKCB/MAPK13/C1QA/CYBB/C2/C1QC/LOC102723407/C1QB/C5AR1/F13A1/CXCL10/VWF/C7/IL1B/CXCL8/MMP1	21
hsa04611	Organismal Systems	Immune system	hsa04611	Platelet activation	14/228	126/8848	4.08e-06	0.000128152	9.64e-05	PLCB4/BTK/LYN/LCP2/APBB1IP/TBXAS1/SYK/ADCY5/MAPK13/FERMT3/FCER1G/PRKG1/VAMP8/VWF	14
hsa05144	Human Diseases	Infectious disease: parasitic	hsa05144	Malaria	9/228	50/8848	4.27e-06	0.000128152	9.64e-05	ITGAL/ITGB2/ICAM1/CD36/SELE/CR1/IL18/IL1B/CXCL8	9
hsa04640	Organismal Systems	Immune system	hsa04640	Hematopoietic cell lineage	12/228	99/8848	8.2e-06	0.000197576	0.000148664	CD38/CSF1R/CD4/ITGAM/ANPEP/MME/LOC102723407/CD14/CD36/CR1/IL1B/IL7R	12
hsa04613	Organismal Systems	Immune system	hsa04613	Neutrophil extracellular trap formation	17/228	192/8848	8.7e-06	0.000197576	0.000148664	RAC2/PLCB4/ITGAL/SYK/PRKCB/MAPK13/ITGAM/CYBB/LOC102723407/ITGB2/C5AR1/NCF2/FPR3/CR1/VWF/AQP9/FPR1	17
hsa04664	Organismal Systems	Immune system	hsa04664	Fc epsilon RI signaling pathway	10/228	69/8848	9.51e-06	0.000197576	0.000148664	RAC2/VAV3/BTK/LYN/LCP2/SYK/MAPK13/FCER1G/LOC102723407/ALOX5	10
hsa05416	Human Diseases	Cardiovascular disease	hsa05416	Viral myocarditis	10/228	69/8848	9.51e-06	0.000197576	0.000148664	SGCE/RAC2/ITGAL/LOC102723407/ITGB2/SGCD/CD86/ICAM1/DMD/CD80	10
hsa04148	Cellular Processes	Transport and catabolism	hsa04148	Efferocytosis	15/228	157/8848	1.2e-05	0.000231271	0.000174016	HAVCR2/STAB1/PTPN6/GULP1/MAPK13/C1QA/C1QC/C1QB/CD36/LIPA/ALOX5/ANO5/SGK1/NR1H3/TIMD4	15
hsa05152	Human Diseases	Infectious disease: bacterial	hsa05152	Tuberculosis	16/228	180/8848	1.53e-05	0.000275979	0.000207656	SYK/IL10RA/MAPK13/ITGAM/FCER1G/LOC102723407/ITGB2/ITGAX/CD14/MRC1/CTSS/ATP6V0D2/CR1/IL18/FCGR2B/IL1B	16
hsa03320	Organismal Systems	Endocrine system	hsa03320	PPAR signaling pathway	10/228	76/8848	2.28e-05	0.00038491	0.000289621	FABP4/ACADL/ACSL5/SORBS1/PLIN2/CD36/NR1H3/LPL/PLTP/MMP1	10
hsa05140	Human Diseases	Infectious disease: parasitic	hsa05140	Leishmaniasis	10/228	77/8848	2.56e-05	0.000407072	0.000306296	PTPN6/PRKCB/MAPK13/ITGAM/CYBB/LOC102723407/ITGB2/NCF2/CR1/IL1B	10
hsa04015	Environmental Information Processing	Signal transduction	hsa04015	Rap1 signaling pathway	17/228	212/8848	3.18e-05	0.000477728	0.00035946	ENAH/RAC2/VAV3/PLCB4/LCP2/APBB1IP/CSF1R/ITGAL/PFN2/ADCY5/PRKCB/MAPK13/ITGAM/ITGB2/RASGRP3/PLCE1/FPR1	17
hsa04062	Organismal Systems	Immune system	hsa04062	Chemokine signaling pathway	16/228	193/8848	3.65e-05	0.000494601	0.000372156	RAC2/VAV3/PLCB4/CCR1/LYN/GRK3/DOCK2/ADCY5/PRKCB/HCK/CCL8/FGR/SHC4/CXCL10/CXCL8/CCL19	16
hsa05143	Human Diseases	Infectious disease: parasitic	hsa05143	African trypanosomiasis	7/228	37/8848	3.66e-05	0.000494601	0.000372156	PLCB4/PRKCB/LOC102723407/ICAM1/SELE/IL18/IL1B	7
hsa04514	Environmental Information Processing	Signaling molecules and interaction	hsa04514	Cell adhesion molecules	14/228	157/8848	5.09e-05	0.000654711	0.000492628	NEGR1/CNTN1/ITGB7/CD4/ITGAL/NLGN1/ITGAM/ITGB2/CD86/ICAM1/NEO1/SELE/PTPRC/CD80	14
hsa04064	Environmental Information Processing	Signal transduction	hsa04064	NF-kappa B signaling pathway	11/228	105/8848	7.74e-05	0.000949624	0.000714532	BTK/LYN/SYK/PRKCB/LOC102723407/ICAM1/CD14/BCL2A1/IL1B/CXCL8/CCL19	11
hsa05134	Human Diseases	Infectious disease: bacterial	hsa05134	Legionellosis	8/228	56/8848	8.4e-05	0.000986563	0.000742326	ITGAM/ITGB2/NLRC4/CD14/CR1/IL18/IL1B/CXCL8	8
hsa05417	Human Diseases	Cardiovascular disease	hsa05417	Lipid and atherosclerosis	16/228	216/8848	0.000139971	0.00157467	0.00118484	VAV3/PLCB4/LYN/MAPK13/CYBB/TNFSF10/ICAM1/CD14/MMP9/CD36/NCF2/SELE/IL18/IL1B/CXCL8/MMP1	16
hsa04670	Organismal Systems	Immune system	hsa04670	Leukocyte transendothelial migration	11/228	116/8848	0.000190463	0.00204131	0.00153595	RAC2/VAV3/ITGAL/PRKCB/MAPK13/ITGAM/CYBB/ITGB2/ICAM1/MMP9/NCF2	11
hsa04145	Cellular Processes	Transport and catabolism	hsa04145	Phagosome	13/228	157/8848	0.000200152	0.00204131	0.00153595	ITGAM/CYBB/LOC102723407/ITGB2/CTSL/CD14/CD36/MRC1/NCF2/CTSS/ATP6V0D2/FCGR2B/MARCO	13
hsa04666	Organismal Systems	Immune system	hsa04666	Fc gamma R-mediated phagocytosis	10/228	98/8848	0.000204131	0.00204131	0.00153595	CFL2/RAC2/VAV3/LYN/SYK/PRKCB/LOC102723407/HCK/PTPRC/FCGR2B	10
hsa05135	Human Diseases	Infectious disease: bacterial	hsa05135	Yersinia infection	12/228	138/8848	0.000222955	0.00214993	0.00161768	RPS6KA6/RAC2/VAV3/LCP2/CD4/MAPK13/LOC102723407/SKAP2/NLRC4/IL18/IL1B/CXCL8	12
hsa04061	Environmental Information Processing	Signaling molecules and interaction	hsa04061	Viral protein interaction with cytokine and cytokine receptor	10/228	100/8848	0.000241228	0.00224591	0.00168991	CCR1/CSF1R/IL10RA/IL2RG/TNFSF10/CCL8/CXCL10/IL18/CXCL8/CCL19	10
hsa04933	Human Diseases	Endocrine and metabolic disease	hsa04933	AGE-RAGE signaling pathway in diabetic complications	10/228	101/8848	0.000261799	0.00235619	0.00177289	NOX4/PLCB4/PRKCB/MAPK13/CYBB/PLCE1/ICAM1/SELE/IL1B/CXCL8	10
hsa04810	Cellular Processes	Cell motility	hsa04810	Regulation of actin cytoskeleton	16/228	230/8848	0.000287703	0.00245599	0.00184797	CFL2/ENAH/RAC2/VAV3/ITGB7/NCKAP1L/ITGAL/PFN2/ITGAM/PAK3/ITGB2/ITGAX/RGCC/MYH10/IQGAP2/C7	16
hsa04380	Organismal Systems	Development and regeneration	hsa04380	Osteoclast differentiation	12/228	142/8848	0.00029108	0.00245599	0.00184797	BTK/TYROBP/LCP2/CSF1R/SYK/MAPK13/LILRB3/NCF2/LILRB4/ACP5/FCGR2B/IL1B	12
hsa05340	Human Diseases	Immune disease	hsa05340	Primary immunodeficiency	6/228	38/8848	0.000379267	0.00310309	0.00233488	BTK/CD4/LOC102723407/IL2RG/PTPRC/IL7R	6
hsa04142	Cellular Processes	Transport and catabolism	hsa04142	Lysosome	11/228	132/8848	0.000584836	0.00464428	0.00349453	CTSC/CD68/DMXL2/CTSH/CTSL/LIPA/LAPTM5/CTSS/ACP5/ATP6V0D2/SLC11A1	11
hsa00380	Metabolism	Amino acid metabolism	hsa00380	Tryptophan metabolism	6/228	42/8848	0.000661381	0.005059	0.00380658	TPH1/MAOB/TDO2/KMO/KYNU/CYP1B1	6
hsa04060	Environmental Information Processing	Signaling molecules and interaction	hsa04060	Cytokine-cytokine receptor interaction	18/228	298/8848	0.000674534	0.005059	0.00380658	IL31RA/BMPR1A/TNFRSF21/CCR1/CSF1R/CD4/IL1RN/IL10RA/IL2RG/TNFSF10/CCL8/CXCL10/IL13RA2/IL18/IL1B/IL7R/CXCL8/CCL19	18
hsa05418	Human Diseases	Cardiovascular disease	hsa05418	Fluid shear stress and atherosclerosis	11/228	141/8848	0.0010149	0.00740605	0.00557259	BMPR1A/RAC2/HMOX1/MAPK13/CTSL/ICAM1/MMP9/NCF2/SELE/PRKAA2/IL1B	11
hsa04936	Human Diseases	Endocrine and metabolic disease	hsa04936	Alcoholic liver disease	11/228	144/8848	0.00120627	0.0085709	0.00644906	NOX4/MAPK13/C1QA/C2/C1QC/C1QB/C5AR1/CD14/PRKAA2/IL1B/CXCL8	11
hsa05414	Human Diseases	Cardiovascular disease	hsa05414	Dilated cardiomyopathy	9/228	105/8848	0.00150292	0.0104048	0.00782898	SGCE/ITGB7/RYR2/ADCY5/PLN/LOC102723407/SGCD/DMD/ACTC1	9
hsa04972	Organismal Systems	Digestive system	hsa04972	Pancreatic secretion	9/228	106/8848	0.00160636	0.010843	0.00815864	ATP1A2/CD38/PLCB4/TRPC1/RYR2/ADCY5/PRKCB/CA2/CPA3	9
hsa04973	Organismal Systems	Digestive system	hsa04973	Carbohydrate digestion and absorption	6/228	52/8848	0.00207235	0.0136472	0.0102687	ATP1A2/PLCB4/PRKCB/HK3/SLC2A5/HK2	6
hsa04657	Organismal Systems	Immune system	hsa04657	IL-17 signaling pathway	8/228	95/8848	0.00304566	0.0195793	0.0147322	MAPK13/MMP9/CXCL10/S100A9/IL1B/S100A8/CXCL8/MMP1	8
hsa04730	Organismal Systems	Nervous system	hsa04730	Long-term depression	6/228	60/8848	0.00429754	0.0269846	0.0203042	PLCB4/LYN/PRKCB/PRKG1/GRIA1/GRIA2	6
hsa05164	Human Diseases	Infectious disease: viral	hsa05164	Influenza A	11/228	172/8848	0.00485375	0.0297844	0.0224108	MX2/OAS1/OAS2/OAS3/PRKCB/TNFSF10/ICAM1/CXCL10/IL18/IL1B/CXCL8	11
hsa05146	Human Diseases	Infectious disease: parasitic	hsa05146	Amoebiasis	8/228	103/8848	0.00500096	0.0300058	0.0225774	PLCB4/PRKCB/ITGAM/LOC102723407/ITGB2/CD14/IL1B/CXCL8	8
hsa05130	Human Diseases	Infectious disease: bacterial	hsa05130	Pathogenic Escherichia coli infection	12/228	203/8848	0.00620991	0.0364495	0.0274259	CYTH4/NCKAP1L/PTPN6/MYO1F/MAPK13/PAK3/LOC102723407/TNFSF10/MYH10/IL18/IL1B/CXCL8	12
hsa04820	NA	NA	hsa04820	Cytoskeleton in muscle cells	13/228	232/8848	0.00695419	0.0399496	0.0300595	ATP1A2/SGCE/ACTN2/ITGB7/MYOZ2/FLNC/MYOM1/SYNPO2/LMOD1/SGCD/DMD/MYH10/ACTC1	13
hsa04621	Organismal Systems	Immune system	hsa04621	NOD-like receptor signaling pathway	11/228	189/8848	0.0096516	0.0536964	0.0404032	OAS1/OAS2/OAS3/PLCB4/MAPK13/CYBB/NLRC4/GBP5/IL18/IL1B/CXCL8	11
hsa04979	Organismal Systems	Digestive system	hsa04979	Cholesterol metabolism	5/228	51/8848	0.00974491	0.0536964	0.0404032	NCEH1/CD36/LIPA/LPL/PLTP	5
hsa05202	Human Diseases	Cancer: overview	hsa05202	Transcriptional misregulation in cancer	11/228	193/8848	0.0111864	0.0604063	0.0454519	ITGB7/CSF1R/MEIS1/ITGAM/LOC102723407/CD86/CD14/MMP9/BCL2A1/PROM1/CXCL8	11
hsa04713	Organismal Systems	Environmental adaptation	hsa04713	Circadian entrainment	7/228	97/8848	0.01243	0.0645402	0.0485624	PLCB4/RYR2/ADCY5/PRKCB/PRKG1/GRIA1/GRIA2	7
hsa04970	Organismal Systems	Digestive system	hsa04970	Salivary secretion	7/228	97/8848	0.01243	0.0645402	0.0485624	ATP1A2/CD38/PLCB4/ADCY5/PRKCB/PRKG1/LYZ	7
hsa05132	Human Diseases	Infectious disease: bacterial	hsa05132	Salmonella infection	13/228	251/8848	0.0129592	0.0660185	0.0496747	CYTH4/NCKAP1L/ARHGEF26/PFN2/MAPK13/PAK3/NLRC4/TNFSF10/CD14/PTPRC/IL18/IL1B/CXCL8	13
