# Supplementary material for: Identification and characterization of tryptophan metabolism-related genes in carotid artery plaques
Source: PLoS One. 2026 Feb 2;21(2):e0341122. doi: 10.1371/journal.pone.0341122 (PMC12863520; doi:10.1371/journal.pone.0341122)
Supplement: S4 Table — (XLSX) [file pone.0341122.s004.xlsx]

## Sheet: Supplementary table 4
Supplementary Table 4 Tryptophan-related signature genes
1	WARS2
2	INMT
3	TPH
4	AFMID
5	ACMSD
6	AANAT
7	CYP1A1
8	CYP1A2
9	CYP1B1
10	DDC
11	IDO2
12	ECHS1
13	EHHADH
14	ALDH2
15	ALDH1B1
16	ALDH9A1
17	ALDH3A2
18	HAAO
19	IL4I1
20	AOC1
21	GCDH
22	HADHA
23	HADH
24	AOX1
25	IDO1
26	ACAT1
27	ACAT2
28	MAOA
29	MAOB
30	ASMT
31	OGDH
32	ALDH7A1
33	AADAT
34	OGDHL
35	TDO2
36	TPH1
37	WARS1
38	CAT
39	KMO
40	KYNU
41	SLC7A5
42	KYAT3
43	SLC3A2
44	KYAT1
45	SLC36A4
46	TPH2
47	DLD
48	AHR
49	GOT2
50	ALDH8A1
51	STAT1
