# Supplementary material for: Identification and characterization of tryptophan metabolism-related genes in carotid artery plaques
Source: PLoS One. 2026 Feb 2;21(2):e0341122. doi: 10.1371/journal.pone.0341122 (PMC12863520; doi:10.1371/journal.pone.0341122)
Supplement: S5 Table — (XLSX) [file pone.0341122.s005.xlsx]

## Sheet: Sheet 1
Supplementary Table 5. Cell-type composition comparison between carotid plaque (CA) and proximal artery (PA) samples based on scRNA-seq data.
BaselineProp.clusters	BaselineProp.Freq	PropMean.CA	PropMean.PA	PropRatio	Tstatistic	P.Value	FDR
Endothelial cell	0.131348051550226	0.0880057209595935	0.286765370948455	0.306891033141558	-2.22931	0.0368038795204366	0.244669037293458
Granulocyte-monocyte progenitor	0.0229306610069361	0.0275859360143771	0.0111263029641083	2.47934431619964	1.90205976232571	0.0709214864086114	0.244669037293458
Dendritic cell	0.108986280988119	0.13503644642332	0.048880812631337	2.7625654966454	1.82920940184395	0.0815563457644861	0.244669037293458
T cell	0.353237205435092	0.368976344005237	0.234359531555111	1.57440297630254	1.27985460891768	0.214508161865354	0.452955033682501
B cell	0.042229175327659	0.0370131635381375	0.0334153237015872	1.10767035712957	1.12314519373288	0.274009780277982	0.452955033682501
Macrophage	0.107476533269151	0.129369106649001	0.0654614823007148	1.97626301914017	1.05814348857089	0.30197	0.452955033682501
Fibroblast	0.0838456994070411	0.0739348565138796	0.131620508717473	0.561727478751679	-0.813879	0.424816509538619	0.488650206226744
Smooth muscle cell	0.123733671750213	0.112966205437762	0.166275570359126	0.679391477616189	-0.796972	0.434355738868217	0.488650206226744
Natural killer cell	0.0262127212655624	0.0271122204586922	0.0220950968220873	1.22706954746582	0.403002292564953	0.691006193833534	0.691006193833534
